# Supplementary material for: Metabolic reconstitution of germ-free mice by a gnotobiotic microbiota varies over the circadian cycle
Source: PLoS Biol. 2022 Sep 20;20(9):e3001743. doi: 10.1371/journal.pbio.3001743 (PMC9488797; doi:10.1371/journal.pbio.3001743)
Supplement: S1 Data — (XLSX) [file pbio.3001743.s010.xlsx]

## Sheet: Fig1_CDEFG
Fig. 1C: Cecal mass				Fig. 1D: Body mass				Fig. 1E: Body mass after cecum removal				Fig. 1F: Lean body mass (EchoMRI with cecum)				Fig. 1G: Fat depots iBAT				Fig. 1G: Fat depots iWAT				Fig. 1G: Fat depots vWAT
GF	Oligo	SPF		GF	Oligo	SPF		GF	Oligo	SPF		GF	Oligo	SPF		GF	Oligo	SPF		GF	Oligo	SPF		GF	Oligo	SPF
2.3	1.19	0.47		26.02	24.8	26.7		23.72	23.61	26.23		19.79	22.86	22.09		56	55	61		175	211	228		226	308	272
3.14	1.81	0.64		27.17	26.3	26.5		24.03	24.49	25.86		21.07	21.4	22.5		71	62	52		204	281	164		316	353	170
3.62	1.57	0.67		27.4	24.89	27.2		23.78	23.32	26.53		20.69	24.3	22.09		56	60	69		161	249	210		208	293	258
2.56	1.4	0.66		28.7	26.6	27.5		26.14	25.2	26.84		22.69	22.09	23.44		51	77	63		206	320	144		288	397	172
2.43	1.62	0.49		25.52	28.14	25.2		23.09	26.52	24.71		20.44	21.66	20.08		56	101	71		174	230	282		186	446	298
2.8	1.64	0.44		26.93	26.44	26.6		24.13	24.8	26.16		23.93	20.82	21.97		66	85	70		148	210	228		100	260	246
2.28	1.75	0.48		26.14	29.86	26.6		23.86	28.11	26.12		20.73	20.87	21.94		55	95	74		138	242	228		216	382	264
2.56	1.8	0.52		28.45	28.05	24.9		25.89	26.25	24.38		22.68	21.63	19.77		59	70	69		170	312	238		252	552	290
2.41	1.75	0.52		27.5	25.3	24.8		25.09	23.55	24.28		20.28		22.11		77	82	71		296	246	275		380	351	374
2.47	1.26	0.78		30	24.5	25.3		27.53	23.24	24.52		21.32		22.97		69	90	70		252	266	160		182	365	284
3.23	1.3	0.68		26	24	27		22.77	22.7	26.32		19.06		24.69		61	80	52		142	228	204		144	300	331
3.19	1.39			29	25.1			25.81	23.71			19.93				73	90			186	226			200	382
4.46				29				24.54								50				168				242
3.86				28.5				24.64								55				172				224
2.98				25.5				22.52								60				144				164
2.95				26.9				23.95								60				192				166

## Sheet: Fig2_ABCDEFGHI
Fig. 2A: Lean mass vs. Energy Expenditure (Light Phase)							Fig. 2A: Lean mass vs. Energy Expenditure (Dark Phase)							Fig. 2B: EE-Daily (Linear Model)				Fig. 2B: EE-Light Phase (Linear Model)				Fig. 2B: EE-Dark Phase (Linear Model)				Fig. 2C: Food Intake (g)				Fig. 2D: Dry fecal mass (g)				Fig. 2E: Energy in feces (kcal per g)				Fig. 2F: Energy input = mean Food intake* 3.94 Kcal/g
GF		Oligo		SPF			GF		Oligo		SPF			GF	Oligo	SPF		GF	Oligo	SPF		GF	Oligo	SPF		GF	Oligo	SPF		GF	Oligo	SPF		GF	Oligo	SPF		(Kcal, mean (uncertainty))
Lean mass	Energ Exp	Lean mass	Energ Exp	Lean mass	Energ Exp		Lean mass	Energ Exp	Lean mass	Energ Exp	Lean mass	Energ Exp		9.17671	8.67485	9.04342		3.88423	3.72935	3.69778		5.12205	4.78474	5.09209		2.56667	2.46833	2.568		1.925	1.02	0.705		3.821	3.954	3.951		GF	Oligo	SPF
19.79	3.69024	22.86	3.90569	22.09	3.72581		19.79	4.85117	22.86	4.99185	22.09	5.1455		8.48187	9.14408	9.89024		3.55724	3.8435	4.11615		4.7815	5.08089	5.57022		2.93333	2.50333	2.944		1.901	1.324	0.859		3.805	3.945	3.893		15.00 (0.44)	12.97 (0.44)	13.01 (0.65)
21.07	3.40609	21.4	3.8215	22.5	4.09501		21.07	4.64187	21.4	5.04712	22.5	5.62733		8.26168	8.47203	8.68846		3.54656	3.79578	3.73689		4.56947	4.49224	4.798		2.94333	2.51667	3.358		1.245	1.063	0.908		3.826	4.074	3.977
20.69	3.41129	24.3	4.04539	22.09	3.75431		20.69	4.40832	24.3	4.86228	22.09	4.84494		8.64172	8.1403	8.22048		3.66372	3.47278	3.54025		4.82026	4.49061	4.54692		2.982	2.81333	3.652		1.572	1.405	0.778		3.828	4.016	3.919		Fig. 2G: Energy excretion = mean daily fecal dry mass* mean fecal energy content
20.44	3.66327	22.09	3.66561	23.44	3.58058		20.44	4.72079	22.09	4.64452	23.44	4.71871		8.87784	8.80469	9.51534		3.80101	3.80044	4.02052		4.9406	4.82969	5.33012		3.35667	2.886	2.945		1.698	1.007			3.86	3.989	4.007		(Kcal, mean (uncertainty))
23.93	3.92977	21.66	3.85107	20.08	3.95027		23.93	5.20656	21.66	4.86157	20.08	5.15852		8.23457	8.83434	9.37596		3.3829	3.68151	4.12205		4.69489	4.95113	5.07965		3.548	2.92333	2.96		1.117	1.316			3.959	3.93	3.846		GF	Oligo	SPF
20.73	3.22298	20.82	3.69302	21.97	4.13432		20.73	4.52199	20.82	4.89016	21.97	5.1136		9.52169	8.59576	8.80157		4.3077	3.66522	3.82805		5.04518	4.74572	4.79064		3.632	3.05	3.1175		1.554	1.349			3.806	4.01	3.873		5.97 (0.30)	4.82 (0.23)	3.23 (0.18)
20.28	4.16681	20.87	3.63023	21.94	3.84798		20.28	4.84693	20.87	4.66051	21.94	4.82679		9.58275	8.43264	8.31728		4.2595	3.5066	3.54737		5.0722	4.73055	4.61485		3.69	3.3	3.255		1.421	1.151			3.832	4.009	4.039
21.32	4.18605	21.63	3.56357	19.77	3.43198		21.32	5.00048	21.63	4.76383	19.77	4.39026		8.81496		9.41556		3.8809		3.80923		4.77977		5.39905		3.6975	3.37833	3.991		1.325				3.91	3.97	4.06		Fig. 2H: Energy extraction = mean daily energy intake – mean daily energy excretion
19.93	3.69741			24.69	4.0273		19.93	4.52679			24.69	5.78189				9.54222				3.92974				5.41038		3.71	3.498	4.236		1.695				3.88	4.04	4.08		(Kcal, mean (uncertainty))
				22.11	4.02939						22.11	5.50912														3.79	3.53			1.826				3.84	4.09	4.11		GF	Oligo	SPF
																										3.79667	3.55			1.304				3.799				9.02 (0.53)	8.15 (0.50)	9.78 (0.67)
																										3.935	3.57							3.93
																										3.9575	3.583							3.826				Fig. 2I: Energy extraction = ((mean daily energy input - mean daily energy excretion)/mean daily energy input*100)
																										3.96	3.629							3.91				(Kcal, mean (uncertainty))
																										4.088	3.69							3.839				GF	Oligo	SPF
																										4.0975	3.716							3.87				60.16 (2.31)	62.82 (2.17)	75.16 (1.85)
																										4.1675	3.77							3.87
																										4.22	4.15							3.824
																										4.275								3.844
																										4.405								3.936
																										4.4575
																										4.555
																										4.58

## Sheet: Fig3_ABCDEF
Fig. 3A: RER					Fig. 3A: RER (Light phase)				Fig. 3B: Fodd intake ZT 0-6 (g)				Fig. 3C: Locomotion (Light-phase)			Fig. 3D: Hepatic glycogen (umol/g)							Fig. 3E: Hydrogen (ppm)					Fig. 3E: Adjusted H2 (ppm, light phase)			Fig. 3F: Acetate (umol/g)
mouseID	microbiota	zt	average.RER		GF	Oligo	SPF		GF	Oligo	SPF		Oligo	SPF		GF		Oligo		SPF			mouseID	microbiota	zt	average.H2		Oligo	SPF		GF		Oligo		SPF
AE450	GF	0.05	0.9199		0.820062	0.815551	0.889088		0.193333	0.0666667	0.118		58.4192	60.6176		Light	Dark	Light	Dark	Light	Dark		AE450	GF	0.05	0.5895		6.49366	5.45579		Light	Dark	Light	Dark	Light	Dark
AE450	GF	0.45	0.849528		0.82005	0.821567	0.870503		0.206667	0.16	0.08		59.0086	55.8405		246.559	105.939	197.523	124.214	189.276	176.359		AE450	GF	0.45	0.3095		7.18301	6.81		0.386063	0.508656	11.8878	18.0218	12.0914	28.6172
AE450	GF	0.85	0.825098		0.825117	0.839129	0.889777		0.206667	0.303333	0.238		48.7484	63.9914		198.757	126.521	221.853	139.211	217.213	158.074		AE450	GF	0.85	0.427		7.5581	7.17201		0.475092	0.408761	7.12577	21.6922	18.5577	24.2307
AE450	GF	1.25	0.869038		0.860979	0.840144	0.876077		0.38	0.123333	0.13		50.0688	51.9136		208.974	142.481	241.81	127.867	192.601	154.568		AE450	GF	1.25	0.471333		6.17761	6.77032		0.494101	0.572286	6.7968	18.6093	14.9704	32.3541
AE450	GF	1.65	0.826834		0.844637	0.889812	0.872861		0.185	0.14	0.13		57.187	65.1363									AE450	GF	1.65	0.0983333		3.13521	7.00533		0.531662	0.450309	9.72227	20.7231	10.2813	37.0792
AE450	GF	2.05	0.825254		0.82792	0.835954	0.899337		0.098	0.336	0.5275		64.8563	50.4299									AE450	GF	2.05	0.805		6.77673	7.66251			0.546688	11.0725	17.3411	19.8991	27.2636
AE450	GF	2.45	0.835791		0.83864	0.87172	0.856267		0.118333	0.188333	0.3675		67.8141	58.4581									AE450	GF	2.45	0.540333		4.31981	6.42226				8.94319	18.522	8.8056	34.4165
AE450	GF	2.85	0.822729		0.828536	0.83385	0.887924		0.258	0.27	0.1725		59.9139	54.4829									AE450	GF	2.85	0.353333		4.48798	4.83686				12.8558	33.387	21.1393	28.7994
AE450	GF	3.25	0.832264		0.845723	0.844309	0.868193		0.352	0.304	0.098		73.2676	67.7426									AE450	GF	3.25	0.501333		4.42786	6.6558
AE450	GF	3.65	0.815278		0.811535	0.831418	0.898553		0.14	0.201	0.073												AE450	GF	3.65	0.540333		5.25394	5.70559		Fig. 3F: Butyrate (umol/g)
AE450	GF	4.05	0.797259		0.883128	0.840854			0.3	0.205													AE450	GF	4.05	0.245333		5.2581			GF		Oligo		SPF
AE450	GF	4.45	0.786663		0.869104	0.837844			0.395	0.188			Fig. 3C: Locomotion (Dark-phase)										AE450	GF	4.45	0.1175					Light	Dark	Light	Dark	Light	Dark
AE450	GF	4.85	0.784578		0.884964				0.185				Oligo	SPF									AE450	GF	4.85	0.382667					0.0149212	0.0165387	0.717149	1.0397	3.91241	14.2325
AE450	GF	5.25	0.778491										94.4083	123.462									AE450	GF	5.25	0.304667		Fig. 3E: Adjusted H2 (ppm, dark phase)			0.0284413	0.0175039	0.391707	1.37126	5.89107	9.69987
AE450	GF	5.65	0.795937		Fig. 3A: RER (Dark phase)				Fig. 3B: Fodd intake ZT 6-12 (g)				123.677	87.7218									AE450	GF	5.65	0.668		Oligo	SPF		0.0223205	0.021362	0.438107	1.12612	4.41123	11.3347
AE450	GF	6.05	0.79853		GF	Oligo	SPF		GF	Oligo	SPF		80.1648	124.233									AE450	GF	6.05	0.255		35.9515	11.551		0.0229383	0.0163602	0.536287	1.22678	2.76322	12.1788
AE450	GF	6.45	0.773686		0.956412	0.950289	0.956611		0.276667	0.166667	0.544		112.752	102.848									AE450	GF	6.45	0.461667		58.3654	12.349			0.0171431	0.755429	1.06429	7.44815	10.0479
AE450	GF	6.85	0.798911		0.93044	0.971514	0.958464		0.113333	0.07	0.358		86.2019	115.801									AE450	GF	6.85	0.196333		24.9053	11.89				0.897594	1.18566	1.6465	14.3436
AE450	GF	7.25	0.791268		0.916874	0.969084	0.951246		0.216667	0.18	0.264		92.5801	100.512									AE450	GF	7.25	0.314333		54.9792	13.0077				0.824865	2.3826	6.01936	11.2442
AE450	GF	7.65	0.784021		0.930321	0.977848	0.962681		0.31	0.303333	0.404		123.317	149.802									AE450	GF	7.65	0.500667		5.61743	11.9913
AE450	GF	8.05	0.811284		0.933885	0.944322	0.959888		0.273333	0.211667	0.34		106.098	156.276									AE450	GF	8.05	0.834667		25.7669	12.3824		Fig. 3F: Propionate (umol/g)
AE450	GF	8.45	0.817147		0.933872	0.929943	0.945176		0.344	0.366	0.3625		121.977	100.193									AE450	GF	8.45	0.137667		15.3779	9.75547		GF		Oligo		SPF
AE450	GF	8.85	0.794209		0.939769	0.943198	0.925153		0.371667	0.55	0.2175												AE450	GF	8.85	0.334		8.62488	7.6918		Light	Dark	Light	Dark	Light	Dark
AE450	GF	9.25	0.816617		0.91947	0.923558	0.958597		0.356	0.298333	0.42												AE450	GF	9.25	0.3535		12.785	16.8669		0.0503745	0.0581683	2.35997	2.15604	3.72174	3.85754
AE450	GF	9.65	0.807967		0.924941	0.965297	0.964971		0.436	0.216	0.442												AE450	GF	9.65	0.226		15.1946	10.0839		0.0644849	0.0510442	1.33711	2.60911	4.00223	3.17991
AE450	GF	10.05	0.878816		0.927348	0.964417	0.966184		0.022	0.183	0.724												AE450	GF	10.05	0.177		18.8217			0.0682638	0.072985	1.15709	2.11221	3.91744	3.98828
AE450	GF	10.45	0.862744		0.927907	0.963697			1.2125	0.176													AE450	GF	10.45	0.28					0.0678015	0.0619934	1.9342	2.43526	1.96239	4.40711
AE450	GF	10.85	0.83979		0.93176	0.968672			0.9275	0.157													AE450	GF	10.85	0.225667						0.0720849	1.9705	2.2368	5.2201	3.86559
AE450	GF	11.25	0.828533		0.939269				0.965														AE450	GF	11.25	0.451667							1.57232	1.9363	2.12214	4.80559
AE450	GF	11.65	0.900015																				AE450	GF	11.65	0.382667							2.54906	3.71745	4.2502	3.8327
AE450	GF	12.05	0.91771						Fig. 3B: Fodd intake ZT 12-18 (g)														AE450	GF	12.05	0.127667
AE450	GF	12.45	0.95876						GF	Oligo	SPF												AE450	GF	12.45	0.343667					Fig. 3F: Lactate (umol/g)
AE450	GF	12.85	0.9796						1.99	1.61333	1.944												AE450	GF	12.85	0.343333					GF		Oligo		SPF
AE450	GF	13.25	0.946289						1.57333	1.96667	1.396												AE450	GF	13.25	0.628667					Light	Dark	Light	Dark	Light	Dark
AE450	GF	13.65	0.939352						1.42333	1.29667	1.396												AE450	GF	13.65	0.471667					0.329757	0.303755	0.87824	0.961128	0.44726	0.929281
AE450	GF	14.05	0.97766						1.52667	2.12333	2.022												AE450	GF	14.05	0.589					0.487261	0.244865	0.612022	1.623	0.876565	1.10203
AE450	GF	14.45	0.959565						1.825	1.53333	1.5075												AE450	GF	14.45	0.167333					0.0971399	0.287352	0.731789	1.09493	0.59979	0.45351
AE450	GF	14.85	0.99539						1.642	1.398	1.3475												AE450	GF	14.85	0.334					0.0770335	0.269572	0.757507	1.13015	0.911485	1.75303
AE450	GF	15.25	0.970681						1.73833	1.83	1.2975												AE450	GF	15.25	0.441667						0.55165	1.19982	1.09899	0.373863	0.0766135
AE450	GF	15.65	0.93279						1.734	1.23667	1.785												AE450	GF	15.65	0.569667							0.377609	1.30991	1.09066	1.00602
AE450	GF	16.05	0.956117						2.234	1.795	2.17												AE450	GF	16.05	0.663							0.875099	1.54177	0.852396	0.827772
AE450	GF	16.45	0.984239						2.404	1.917	2.004												AE450	GF	16.45	0.962333
AE450	GF	16.85	0.992164						1.705	1.909													AE450	GF	16.85	0.599333					Fig. 3F: Succinate (umol/g)
AE450	GF	17.25	0.974322						1.96	1.837													AE450	GF	17.25	0.7365					GF		Oligo		SPF
AE450	GF	17.65	0.988481						1.8575														AE450	GF	17.65	0.962333					Light	Dark	Light	Dark	Light	Dark
AE450	GF	18.05	0.983236																				AE450	GF	18.05	0.953					0.00679606	0.0118721	0.810443	0.501858	0.952776	0.535473
AE450	GF	18.45	0.955054						Fig. 3B: Fodd intake ZT 18-24 (g)														AE450	GF	18.45	0.55					0.00697614	0.00527223	0.627946	0.668084	0.934182	0.454803
AE450	GF	18.85	0.972034						GF	Oligo	SPF												AE450	GF	18.85	0.746333					0.00470373	0.00500357	0.546572	0.501463	0.906986	0.266706
AE450	GF	19.25	0.988577						1.33667	0.966667	1.046												AE450	GF	19.25	0.569667					0.00730235	0.00697938	0.645383	0.650647	1.64488	0.61118
AE450	GF	19.65	0.971381						0.673333	0.726667	1.11												AE450	GF	19.65	0.5155						0.00494679	0.694687	0.748194	0.603801	0.351764
AE450	GF	20.05	0.968076						1.09667	0.736667	0.67												AE450	GF	20.05	0.54							0.353003	0.621753	1.64966	0.855405
AE450	GF	20.45	0.930682						1.49333	1.14	0.802												AE450	GF	20.45	0.500667							0.470955	0.435741	1.27658	0.686432
AE450	GF	20.85	0.944685						1.07333	0.618333	0.9675												AE450	GF	20.85	0.726667
AE450	GF	21.25	0.950645						0.898	0.786	0.88												AE450	GF	21.25	0.412333
AE450	GF	21.65	0.887738						0.705	0.81	1.0775												AE450	GF	21.65	0.427
AE450	GF	22.05	0.918454						1.2	0.663333	0.8775												AE450	GF	22.05	0.530333
AE450	GF	22.45	0.913672						1.066	1.401	1.526												AE450	GF	22.45	0.235
AE450	GF	22.85	0.914286						1.066	1.197	1.19												AE450	GF	22.85	0.383
AE450	GF	23.25	0.950004						1.0575	1.339													AE450	GF	23.25	0.56
AE450	GF	23.65	0.935266						1.175	1.401													AE450	GF	23.65	0.4715
AE451	GF	0.05	0.907581						1.3975														AE451	GF	0.05	0.717333
AE451	GF	0.45	0.893961																				AE451	GF	0.45	0.127667
AE451	GF	0.85	0.868415																				AE451	GF	0.85	0.412333
AE451	GF	1.25	0.946792																				AE451	GF	1.25	0.491
AE451	GF	1.65	0.922921																				AE451	GF	1.65	0.255333
AE451	GF	2.05	0.877422																				AE451	GF	2.05	0.726667
AE451	GF	2.45	0.827118																				AE451	GF	2.45	0.334
AE451	GF	2.85	0.819387																				AE451	GF	2.85	0.392667
AE451	GF	3.25	0.767571																				AE451	GF	3.25	0.452
AE451	GF	3.65	0.783878																				AE451	GF	3.65	0.294667
AE451	GF	4.05	0.793388																				AE451	GF	4.05	0.0686667
AE451	GF	4.45	0.780805																				AE451	GF	4.45	0.569333
AE451	GF	4.85	0.788076																				AE451	GF	4.85	0.382667
AE451	GF	5.25	0.79079																				AE451	GF	5.25	0.383
AE451	GF	5.65	0.807951																				AE451	GF	5.65	0.737
AE451	GF	6.05	0.823301																				AE451	GF	6.05	0.265
AE451	GF	6.45	0.792257																				AE451	GF	6.45	0.059
AE451	GF	6.85	0.789828																				AE451	GF	6.85	0.186667
AE451	GF	7.25	0.773969																				AE451	GF	7.25	0.304667
AE451	GF	7.65	0.770144																				AE451	GF	7.65	0.117667
AE451	GF	8.05	0.802471																				AE451	GF	8.05	0.520667
AE451	GF	8.45	0.810931																				AE451	GF	8.45	0
AE451	GF	8.85	0.801267																				AE451	GF	8.85	0.235667
AE451	GF	9.25	0.80415																				AE451	GF	9.25	0.0983333
AE451	GF	9.65	0.806443																				AE451	GF	9.65	0.275
AE451	GF	10.05	0.785426																				AE451	GF	10.05	0.441667
AE451	GF	10.45	0.781514																				AE451	GF	10.45	0.098
AE451	GF	10.85	0.818172																				AE451	GF	10.85	0.392667
AE451	GF	11.25	0.866818																				AE451	GF	11.25	0.162
AE451	GF	11.65	0.814353																				AE451	GF	11.65	0.0783333
AE451	GF	12.05	0.853856																				AE451	GF	12.05	0.343667
AE451	GF	12.45	0.891986																				AE451	GF	12.45	0.687
AE451	GF	12.85	0.931731																				AE451	GF	12.85	0.265
AE451	GF	13.25	0.931865																				AE451	GF	13.25	0.638333
AE451	GF	13.65	0.941048																				AE451	GF	13.65	0.667333
AE451	GF	14.05	0.947745																				AE451	GF	14.05	0.668
AE451	GF	14.45	0.964624																				AE451	GF	14.45	0
AE451	GF	14.85	0.998583																				AE451	GF	14.85	0.677667
AE451	GF	15.25	0.944339																				AE451	GF	15.25	0.442
AE451	GF	15.65	0.977932																				AE451	GF	15.65	0.500333
AE451	GF	16.05	0.939388																				AE451	GF	16.05	0.707
AE451	GF	16.45	0.978902																				AE451	GF	16.45	0.864
AE451	GF	16.85	0.962076																				AE451	GF	16.85	0.756333
AE451	GF	17.25	0.962835																				AE451	GF	17.25	0.864333
AE451	GF	17.65	0.961038																				AE451	GF	17.65	0.412
AE451	GF	18.05	0.966407																				AE451	GF	18.05	0.737
AE451	GF	18.45	0.967453																				AE451	GF	18.45	0.619
AE451	GF	18.85	0.93974																				AE451	GF	18.85	0.825
AE451	GF	19.25	0.949814																				AE451	GF	19.25	0.481333
AE451	GF	19.65	0.925861																				AE451	GF	19.65	0.500667
AE451	GF	20.05	0.946118																				AE451	GF	20.05	0.775667
AE451	GF	20.45	0.925205																				AE451	GF	20.45	0.422333
AE451	GF	20.85	0.893881																				AE451	GF	20.85	0.55
AE451	GF	21.25	0.899959																				AE451	GF	21.25	0.481333
AE451	GF	21.65	0.874028																				AE451	GF	21.65	0.736333
AE451	GF	22.05	0.871662																				AE451	GF	22.05	0.245667
AE451	GF	22.45	0.8426																				AE451	GF	22.45	0.0293333
AE451	GF	22.85	0.902447																				AE451	GF	22.85	0.471
AE451	GF	23.25	0.914665																				AE451	GF	23.25	0.3535
AE451	GF	23.65	0.915466																				AE451	GF	23.65	0.304333
AE452	GF	0.05	0.860198																				AE452	GF	0.05	0.462
AE452	GF	0.45	0.845873																				AE452	GF	0.45	0.275
AE452	GF	0.85	0.820319																				AE452	GF	0.85	0.647667
AE452	GF	1.25	0.823196																				AE452	GF	1.25	0.2065
AE452	GF	1.65	0.841596																				AE452	GF	1.65	0.255333
AE452	GF	2.05	0.796526																				AE452	GF	2.05	0.579667
AE452	GF	2.45	0.765695																				AE452	GF	2.45	0.383
AE452	GF	2.85	0.781407																				AE452	GF	2.85	0.412333
AE452	GF	3.25	0.760801																				AE452	GF	3.25	0.363667
AE452	GF	3.65	0.801975																				AE452	GF	3.65	0.334
AE452	GF	4.05	0.830622																				AE452	GF	4.05	0.0686667
AE452	GF	4.45	0.799499																				AE452	GF	4.45	0.481
AE452	GF	4.85	0.770585																				AE452	GF	4.85	0.265
AE452	GF	5.25	0.796422																				AE452	GF	5.25	0.392667
AE452	GF	5.65	0.839122																				AE452	GF	5.65	0.668
AE452	GF	6.05	0.835935																				AE452	GF	6.05	0.609
AE452	GF	6.45	0.818681																				AE452	GF	6.45	0.2655
AE452	GF	6.85	0.792866																				AE452	GF	6.85	0.285
AE452	GF	7.25	0.839267																				AE452	GF	7.25	0.186667
AE452	GF	7.65	0.843551																				AE452	GF	7.65	0.206333
AE452	GF	8.05	0.855244																				AE452	GF	8.05	0.55
AE452	GF	8.45	0.834234																				AE452	GF	8.45	0
AE452	GF	8.85	0.827778																				AE452	GF	8.85	0.314
AE452	GF	9.25	0.816361																				AE452	GF	9.25	0.314333
AE452	GF	9.65	0.829865																				AE452	GF	9.65	0.265333
AE452	GF	10.05	0.854371																				AE452	GF	10.05	0.363333
AE452	GF	10.45	0.880721																				AE452	GF	10.45	0.324
AE452	GF	10.85	0.829219																				AE452	GF	10.85	0.225667
AE452	GF	11.25	0.848177																				AE452	GF	11.25	0.373333
AE452	GF	11.65	0.89547																				AE452	GF	11.65	0.284333
AE452	GF	12.05	0.858845																				AE452	GF	12.05	0.334
AE452	GF	12.45	0.878372																				AE452	GF	12.45	0.520333
AE452	GF	12.85	0.90319																				AE452	GF	12.85	0.589
AE452	GF	13.25	0.918413																				AE452	GF	13.25	0.756333
AE452	GF	13.65	0.919761																				AE452	GF	13.65	0.579333
AE452	GF	14.05	0.908508																				AE452	GF	14.05	0.913667
AE452	GF	14.45	0.953774																				AE452	GF	14.45	0.422
AE452	GF	14.85	0.93549																				AE452	GF	14.85	0.619
AE452	GF	15.25	0.938298																				AE452	GF	15.25	1.1335
AE452	GF	15.65	0.950038																				AE452	GF	15.65	0.648
AE452	GF	16.05	0.953458																				AE452	GF	16.05	0.638333
AE452	GF	16.45	0.927479																				AE452	GF	16.45	1.07
AE452	GF	16.85	0.908915																				AE452	GF	16.85	1.17833
AE452	GF	17.25	0.930328																				AE452	GF	17.25	0.923
AE452	GF	17.65	0.940825																				AE452	GF	17.65	0.608667
AE452	GF	18.05	0.914047																				AE452	GF	18.05	0.854667
AE452	GF	18.45	0.920172																				AE452	GF	18.45	0.933333
AE452	GF	18.85	0.942625																				AE452	GF	18.85	0.559667
AE452	GF	19.25	0.943374																				AE452	GF	19.25	0.6485
AE452	GF	19.65	0.967719																				AE452	GF	19.65	0.589
AE452	GF	20.05	0.932504																				AE452	GF	20.05	0.599333
AE452	GF	20.45	0.909857																				AE452	GF	20.45	0.334
AE452	GF	20.85	0.894553																				AE452	GF	20.85	0.461667
AE452	GF	21.25	0.899265																				AE452	GF	21.25	0.501
AE452	GF	21.65	0.873734																				AE452	GF	21.65	0.667667
AE452	GF	22.05	0.874912																				AE452	GF	22.05	0.609
AE452	GF	22.45	0.928203																				AE452	GF	22.45	0.284667
AE452	GF	22.85	0.928439																				AE452	GF	22.85	0.166667
AE452	GF	23.25	0.916643																				AE452	GF	23.25	0.667667
AE452	GF	23.65	0.884361																				AE452	GF	23.65	0.147
AE453	GF	0.05	0.907005																				AE453	GF	0.05	0.481333
AE453	GF	0.45	0.872841																				AE453	GF	0.45	0.491333
AE453	GF	0.85	0.863761																				AE453	GF	0.85	0.226
AE453	GF	1.25	0.881672																				AE453	GF	1.25	0.1915
AE453	GF	1.65	0.884373																				AE453	GF	1.65	0.343667
AE453	GF	2.05	0.848169																				AE453	GF	2.05	0.756
AE453	GF	2.45	0.840311																				AE453	GF	2.45	0.628667
AE453	GF	2.85	0.822074																				AE453	GF	2.85	0.539667
AE453	GF	3.25	0.830667																				AE453	GF	3.25	0.589667
AE453	GF	3.65	0.845932																				AE453	GF	3.65	0.353667
AE453	GF	4.05	0.849532																				AE453	GF	4.05	0.166667
AE453	GF	4.45	0.82328																				AE453	GF	4.45	0.265
AE453	GF	4.85	0.814759																				AE453	GF	4.85	0.382667
AE453	GF	5.25	0.83731																				AE453	GF	5.25	0.383
AE453	GF	5.65	0.820975																				AE453	GF	5.65	0.619
AE453	GF	6.05	0.834153																				AE453	GF	6.05	0.55
AE453	GF	6.45	0.842464																				AE453	GF	6.45	0.118
AE453	GF	6.85	0.878059																				AE453	GF	6.85	0.235667
AE453	GF	7.25	0.849163																				AE453	GF	7.25	0.324
AE453	GF	7.65	0.850253																				AE453	GF	7.65	0.108
AE453	GF	8.05	0.846926																				AE453	GF	8.05	0.589333
AE453	GF	8.45	0.808312																				AE453	GF	8.45	0.00966667
AE453	GF	8.85	0.877086																				AE453	GF	8.85	0.510667
AE453	GF	9.25	0.896456																				AE453	GF	9.25	0.471667
AE453	GF	9.65	0.89299																				AE453	GF	9.65	0.481667
AE453	GF	10.05	0.892843																				AE453	GF	10.05	0.402667
AE453	GF	10.45	0.897544																				AE453	GF	10.45	0.0883333
AE453	GF	10.85	0.917532																				AE453	GF	10.85	0.284667
AE453	GF	11.25	0.902573																				AE453	GF	11.25	0.54
AE453	GF	11.65	0.897138																				AE453	GF	11.65	0.186333
AE453	GF	12.05	0.915384																				AE453	GF	12.05	0.206333
AE453	GF	12.45	0.915999																				AE453	GF	12.45	0.805333
AE453	GF	12.85	0.935753																				AE453	GF	12.85	0.481
AE453	GF	13.25	0.929191																				AE453	GF	13.25	0.815667
AE453	GF	13.65	0.931484																				AE453	GF	13.65	0.432
AE453	GF	14.05	0.956635																				AE453	GF	14.05	0.339
AE453	GF	14.45	0.958227																				AE453	GF	14.45	0.638333
AE453	GF	14.85	0.98924																				AE453	GF	14.85	1.09
AE453	GF	15.25	0.929994																				AE453	GF	15.25	0.707
AE453	GF	15.65	0.921018																				AE453	GF	15.65	0.805333
AE453	GF	16.05	0.978967																				AE453	GF	16.05	0.953
AE453	GF	16.45	0.979169																				AE453	GF	16.45	1.11967
AE453	GF	16.85	0.95049																				AE453	GF	16.85	1.03133
AE453	GF	17.25	0.945905																				AE453	GF	17.25	0.736667
AE453	GF	17.65	0.938809																				AE453	GF	17.65	0.854
AE453	GF	18.05	0.943471																				AE453	GF	18.05	0.884
AE453	GF	18.45	0.935228																				AE453	GF	18.45	0.697333
AE453	GF	18.85	0.936189																				AE453	GF	18.85	0.677667
AE453	GF	19.25	0.876603																				AE453	GF	19.25	1.002
AE453	GF	19.65	0.917263																				AE453	GF	19.65	0.992
AE453	GF	20.05	0.899875																				AE453	GF	20.05	0.648333
AE453	GF	20.45	0.872552																				AE453	GF	20.45	0.363333
AE453	GF	20.85	0.852621																				AE453	GF	20.85	0.687667
AE453	GF	21.25	0.915968																				AE453	GF	21.25	0.226
AE453	GF	21.65	0.92959																				AE453	GF	21.65	0.805333
AE453	GF	22.05	0.922287																				AE453	GF	22.05	0.589333
AE453	GF	22.45	0.932369																				AE453	GF	22.45	0.314
AE453	GF	22.85	0.954236																				AE453	GF	22.85	0.368
AE453	GF	23.25	0.923816																				AE453	GF	23.25	0.549667
AE453	GF	23.65	0.971794																				AE453	GF	23.65	0.294
AE605	GF	0.166667	0.919826																				AE605	GF	0.166667	0.120167
AE605	GF	0.566667	0.91915																				AE605	GF	0.566667	0.381667
AE605	GF	0.966667	0.909481																				AE605	GF	0.966667	0.418167
AE605	GF	1.36667	0.874886																				AE605	GF	1.36667	0.193333
AE605	GF	1.76667	0.868011																				AE605	GF	1.76667	0.287667
AE605	GF	2.16667	0.845713																				AE605	GF	2.16667	0.303167
AE605	GF	2.56667	0.844154																				AE605	GF	2.56667	0.318833
AE605	GF	2.96667	0.811237																				AE605	GF	2.96667	0.580333
AE605	GF	3.36667	0.803229																				AE605	GF	3.36667	0.2822
AE605	GF	3.76667	0.803558																				AE605	GF	3.76667	0.371
AE605	GF	4.16667	0.822701																				AE605	GF	4.16667	0.350333
AE605	GF	4.56667	0.817228																				AE605	GF	4.56667	0.287667
AE605	GF	4.96667	0.835916																				AE605	GF	4.96667	0.413
AE605	GF	5.36667	0.818998																				AE605	GF	5.36667	0.528
AE605	GF	5.76667	0.831904																				AE605	GF	5.76667	0.449833
AE605	GF	6.16667	0.834083																				AE605	GF	6.16667	0.350333
AE605	GF	6.56667	0.796332																				AE605	GF	6.56667	0.4655
AE605	GF	6.96667	0.816111																				AE605	GF	6.96667	0.366167
AE605	GF	7.36667	0.838242																				AE605	GF	7.36667	0.277
AE605	GF	7.76667	0.815387																				AE605	GF	7.76667	0.276833
AE605	GF	8.16667	0.803167																				AE605	GF	8.16667	0.350667
AE605	GF	8.56667	0.84791																				AE605	GF	8.56667	0.324
AE605	GF	8.96667	0.855445																				AE605	GF	8.96667	0.355333
AE605	GF	9.36667	0.842478																				AE605	GF	9.36667	0.204
AE605	GF	9.76667	0.842126																				AE605	GF	9.76667	0.293
AE605	GF	10.1667	0.828438																				AE605	GF	10.1667	0.4655
AE605	GF	10.5667	0.850389																				AE605	GF	10.5667	0.329333
AE605	GF	10.9667	0.864366																				AE605	GF	10.9667	0.256
AE605	GF	11.3667	0.866255																				AE605	GF	11.3667	0.1255
AE605	GF	11.7667	0.905487																				AE605	GF	11.7667	0.235167
AE605	GF	12.1667	0.916695																				AE605	GF	12.1667	0.564667
AE605	GF	12.5667	0.9328																				AE605	GF	12.5667	0.3765
AE605	GF	12.9667	0.948374																				AE605	GF	12.9667	0.2824
AE605	GF	13.3667	0.971006																				AE605	GF	13.3667	0.486333
AE605	GF	13.7667	0.952794																				AE605	GF	13.7667	0.423667
AE605	GF	14.1667	0.94701																				AE605	GF	14.1667	0.4078
AE605	GF	14.5667	0.967506																				AE605	GF	14.5667	0.653667
AE605	GF	14.9667	0.962203																				AE605	GF	14.9667	0.424
AE605	GF	15.3667	0.962748																				AE605	GF	15.3667	0.204
AE605	GF	15.7667	0.954938																				AE605	GF	15.7667	0.3715
AE605	GF	16.1667	0.959896																				AE605	GF	16.1667	0.4545
AE605	GF	16.5667	0.969194																				AE605	GF	16.5667	0.458
AE605	GF	16.9667	0.956911																				AE605	GF	16.9667	0.392167
AE605	GF	17.3667	0.959204																				AE605	GF	17.3667	0.5396
AE605	GF	17.7667	0.950455																				AE605	GF	17.7667	0.350167
AE605	GF	18.1667	0.945173																				AE605	GF	18.1667	0.3704
AE605	GF	18.5667	0.940971																				AE605	GF	18.5667	0.4706
AE605	GF	18.9667	0.940208																				AE605	GF	18.9667	0.549167
AE605	GF	19.3667	0.932266																				AE605	GF	19.3667	0.2136
AE605	GF	19.7667	0.90578																				AE605	GF	19.7667	0.497
AE605	GF	20.1667	0.905509																				AE605	GF	20.1667	0.465333
AE605	GF	20.5667	0.910194																				AE605	GF	20.5667	0.345167
AE605	GF	20.9667	0.870404																				AE605	GF	20.9667	0.458
AE605	GF	21.3667	0.861545																				AE605	GF	21.3667	0.376167
AE605	GF	21.7667	0.924507																				AE605	GF	21.7667	0.4078
AE605	GF	22.1667	0.920059																				AE605	GF	22.1667	0.313667
AE605	GF	22.5667	0.894674																				AE605	GF	22.5667	0.371333
AE605	GF	22.9667	0.917181																				AE605	GF	22.9667	0.193333
AE605	GF	23.3667	0.930246																				AE605	GF	23.3667	0.507167
AE605	GF	23.7667	0.911467																				AE605	GF	23.7667	0.335
AE606	GF	0.166667	0.910987																				AE606	GF	0.166667	0.14925
AE606	GF	0.566667	0.882107																				AE606	GF	0.566667	0.25875
AE606	GF	0.966667	0.8372																				AE606	GF	0.966667	0.27475
AE606	GF	1.36667	0.850933																				AE606	GF	1.36667	0.41575
AE606	GF	1.76667	0.834544																				AE606	GF	1.76667	0.33725
AE606	GF	2.16667	0.873984																				AE606	GF	2.16667	0.59575
AE606	GF	2.56667	0.846957																				AE606	GF	2.56667	0.494
AE606	GF	2.96667	0.823511																				AE606	GF	2.96667	0.3512
AE606	GF	3.36667	0.802346																				AE606	GF	3.36667	0.2446
AE606	GF	3.76667	0.797499																				AE606	GF	3.76667	0.4642
AE606	GF	4.16667	0.798367																				AE606	GF	4.16667	0.2762
AE606	GF	4.56667	0.796137																				AE606	GF	4.56667	0.094
AE606	GF	4.96667	0.82072																				AE606	GF	4.96667	0.2948
AE606	GF	5.36667	0.78684																				AE606	GF	5.36667	0.2822
AE606	GF	5.76667	0.769372																				AE606	GF	5.76667	0.3702
AE606	GF	6.16667	0.776497																				AE606	GF	6.16667	0.5834
AE606	GF	6.56667	0.792272																				AE606	GF	6.56667	0.3576
AE606	GF	6.96667	0.781172																				AE606	GF	6.96667	0.2195
AE606	GF	7.36667	0.783388																				AE606	GF	7.36667	0.2008
AE606	GF	7.76667	0.782004																				AE606	GF	7.76667	0.2572
AE606	GF	8.16667	0.812665																				AE606	GF	8.16667	0.27475
AE606	GF	8.56667	0.800101																				AE606	GF	8.56667	0.0878
AE606	GF	8.96667	0.834588																				AE606	GF	8.96667	0.3012
AE606	GF	9.36667	0.814658																				AE606	GF	9.36667	0.2888
AE606	GF	9.76667	0.819447																				AE606	GF	9.76667	0.12575
AE606	GF	10.1667	0.815802																				AE606	GF	10.1667	0.3074
AE606	GF	10.5667	0.883845																				AE606	GF	10.5667	0.2826
AE606	GF	10.9667	0.930859																				AE606	GF	10.9667	0.3072
AE606	GF	11.3667	0.90325																				AE606	GF	11.3667	0.2382
AE606	GF	11.7667	0.909697																				AE606	GF	11.7667	0.4766
AE606	GF	12.1667	0.934506																				AE606	GF	12.1667	0.4834
AE606	GF	12.5667	0.952423																				AE606	GF	12.5667	0.39975
AE606	GF	12.9667	0.940053																				AE606	GF	12.9667	0.5708
AE606	GF	13.3667	0.940647																				AE606	GF	13.3667	0.4204
AE606	GF	13.7667	0.92405																				AE606	GF	13.7667	0.703
AE606	GF	14.1667	0.958708																				AE606	GF	14.1667	0.26675
AE606	GF	14.5667	0.93709																				AE606	GF	14.5667	0.565
AE606	GF	14.9667	0.960042																				AE606	GF	14.9667	0.565
AE606	GF	15.3667	0.962266																				AE606	GF	15.3667	0.1758
AE606	GF	15.7667	0.968299																				AE606	GF	15.7667	0.6966
AE606	GF	16.1667	0.956126																				AE606	GF	16.1667	0.47825
AE606	GF	16.5667	0.958388																				AE606	GF	16.5667	0.439
AE606	GF	16.9667	0.967194																				AE606	GF	16.9667	0.5648
AE606	GF	17.3667	0.961698																				AE606	GF	17.3667	0.6214
AE606	GF	17.7667	0.943672																				AE606	GF	17.7667	0.4958
AE606	GF	18.1667	0.964672																				AE606	GF	18.1667	0.502
AE606	GF	18.5667	0.92132																				AE606	GF	18.5667	0.5962
AE606	GF	18.9667	0.952626																				AE606	GF	18.9667	0.659
AE606	GF	19.3667	0.925082																				AE606	GF	19.3667	0.5084
AE606	GF	19.7667	0.907763																				AE606	GF	19.7667	0.6402
AE606	GF	20.1667	0.896168																				AE606	GF	20.1667	0.458
AE606	GF	20.5667	0.928989																				AE606	GF	20.5667	0.3954
AE606	GF	20.9667	0.916143																				AE606	GF	20.9667	0.541
AE606	GF	21.3667	0.93953																				AE606	GF	21.3667	0.38425
AE606	GF	21.7667	0.884798																				AE606	GF	21.7667	0.4958
AE606	GF	22.1667	0.88442																				AE606	GF	22.1667	0.4768
AE606	GF	22.5667	0.910977																				AE606	GF	22.5667	0.4268
AE606	GF	22.9667	0.909968																				AE606	GF	22.9667	0.298
AE606	GF	23.3667	0.908109																				AE606	GF	23.3667	0.5335
AE606	GF	23.7667	0.90803																				AE606	GF	23.7667	0.1884
AE607	GF	0.166667	0.89806																				AE607	GF	0.166667	0.408167
AE607	GF	0.566667	0.876716																				AE607	GF	0.566667	0.251
AE607	GF	0.966667	0.856334																				AE607	GF	0.966667	0.386833
AE607	GF	1.36667	0.84571																				AE607	GF	1.36667	0.319
AE607	GF	1.76667	0.855252																				AE607	GF	1.76667	0.240667
AE607	GF	2.16667	0.817107																				AE607	GF	2.16667	0.418333
AE607	GF	2.56667	0.814145																				AE607	GF	2.56667	0.292667
AE607	GF	2.96667	0.817173																				AE607	GF	2.96667	0.46
AE607	GF	3.36667	0.787035																				AE607	GF	3.36667	0.334833
AE607	GF	3.76667	0.791077																				AE607	GF	3.76667	0.533167
AE607	GF	4.16667	0.782454																				AE607	GF	4.16667	0.329667
AE607	GF	4.56667	0.796859																				AE607	GF	4.56667	0.193167
AE607	GF	4.96667	0.810129																				AE607	GF	4.96667	0.559333
AE607	GF	5.36667	0.792715																				AE607	GF	5.36667	0.339833
AE607	GF	5.76667	0.797166																				AE607	GF	5.76667	0.5125
AE607	GF	6.16667	0.801169																				AE607	GF	6.16667	0.439
AE607	GF	6.56667	0.807508																				AE607	GF	6.56667	0.428833
AE607	GF	6.96667	0.77731																				AE607	GF	6.96667	0.3012
AE607	GF	7.36667	0.783629																				AE607	GF	7.36667	0.162
AE607	GF	7.76667	0.811266																				AE607	GF	7.76667	0.235333
AE607	GF	8.16667	0.826726																				AE607	GF	8.16667	0.2198
AE607	GF	8.56667	0.858083																				AE607	GF	8.56667	0.151667
AE607	GF	8.96667	0.886792																				AE607	GF	8.96667	0.229833
AE607	GF	9.36667	0.883309																				AE607	GF	9.36667	0.339833
AE607	GF	9.76667	0.881681																				AE607	GF	9.76667	0.240667
AE607	GF	10.1667	0.898915																				AE607	GF	10.1667	0.225
AE607	GF	10.5667	0.873828																				AE607	GF	10.5667	0.2324
AE607	GF	10.9667	0.881725																				AE607	GF	10.9667	0.3262
AE607	GF	11.3667	0.93366																				AE607	GF	11.3667	0.207
AE607	GF	11.7667	0.932331																				AE607	GF	11.7667	0.198667
AE607	GF	12.1667	0.937647																				AE607	GF	12.1667	0.3555
AE607	GF	12.5667	0.95624																				AE607	GF	12.5667	0.554333
AE607	GF	12.9667	0.952957																				AE607	GF	12.9667	0.282167
AE607	GF	13.3667	0.945837																				AE607	GF	13.3667	0.62725
AE607	GF	13.7667	0.956793																				AE607	GF	13.7667	0.4078
AE607	GF	14.1667	0.964209																				AE607	GF	14.1667	0.386833
AE607	GF	14.5667	0.974002																				AE607	GF	14.5667	0.7425
AE607	GF	14.9667	0.978821																				AE607	GF	14.9667	0.8735
AE607	GF	15.3667	0.973345																				AE607	GF	15.3667	0.350333
AE607	GF	15.7667	0.971584																				AE607	GF	15.7667	0.4584
AE607	GF	16.1667	0.983691																				AE607	GF	16.1667	0.596
AE607	GF	16.5667	0.964497																				AE607	GF	16.5667	0.507
AE607	GF	16.9667	0.975879																				AE607	GF	16.9667	0.664
AE607	GF	17.3667	0.957629																				AE607	GF	17.3667	0.638
AE607	GF	17.7667	0.915351																				AE607	GF	17.7667	0.502
AE607	GF	18.1667	0.9646																				AE607	GF	18.1667	0.528167
AE607	GF	18.5667	0.935435																				AE607	GF	18.5667	0.4898
AE607	GF	18.9667	0.930476																				AE607	GF	18.9667	0.721667
AE607	GF	19.3667	0.922199																				AE607	GF	19.3667	0.392167
AE607	GF	19.7667	0.929032																				AE607	GF	19.7667	0.5526
AE607	GF	20.1667	0.907836																				AE607	GF	20.1667	0.528167
AE607	GF	20.5667	0.914836																				AE607	GF	20.5667	0.606667
AE607	GF	20.9667	0.903831																				AE607	GF	20.9667	0.407833
AE607	GF	21.3667	0.906225																				AE607	GF	21.3667	0.350167
AE607	GF	21.7667	0.92941																				AE607	GF	21.7667	0.3954
AE607	GF	22.1667	0.923845																				AE607	GF	22.1667	0.5648
AE607	GF	22.5667	0.90676																				AE607	GF	22.5667	0.528167
AE607	GF	22.9667	0.908464																				AE607	GF	22.9667	0.3135
AE607	GF	23.3667	0.889795																				AE607	GF	23.3667	0.5885
AE607	GF	23.7667	0.894085																				AE607	GF	23.7667	0.339
AE726	GF	0.0666667	0.87121																				AE726	GF	0.0666667	0.4155
AE726	GF	0.466667	0.832555																				AE726	GF	0.466667	0.3646
AE726	GF	0.866667	0.813376																				AE726	GF	0.866667	0.4092
AE726	GF	1.26667	0.805865																				AE726	GF	1.26667	0.2304
AE726	GF	1.66667	0.822115																				AE726	GF	1.66667	0.339
AE726	GF	2.06667	0.863116																				AE726	GF	2.06667	0.1726
AE726	GF	2.46667	0.832793																				AE726	GF	2.46667	0.1536
AE726	GF	2.86667	0.836353																				AE726	GF	2.86667	0.288
AE726	GF	3.26667	0.822005																				AE726	GF	3.26667	0.3068
AE726	GF	3.66667	0.777223																				AE726	GF	3.66667	0.1534
AE726	GF	4.06667	0.818491																				AE726	GF	4.06667	0.4348
AE726	GF	4.46667	0.785548																				AE726	GF	4.46667	0.1408
AE726	GF	4.86667	0.796635																				AE726	GF	4.86667	0.2492
AE726	GF	5.26667	0.843601																				AE726	GF	5.26667	0.2942
AE726	GF	5.66667	0.836718																				AE726	GF	5.66667	0.1408
AE726	GF	6.06667	0.79764																				AE726	GF	6.06667	0.102
AE726	GF	6.46667	0.852672																				AE726	GF	6.46667	0.3452
AE726	GF	6.86667	0.848541																				AE726	GF	6.86667	0.2748
AE726	GF	7.26667	0.841372																				AE726	GF	7.26667	0.307
AE726	GF	7.66667	0.817672																				AE726	GF	7.66667	0.20775
AE726	GF	8.06667	0.824654																				AE726	GF	8.06667	0.4026
AE726	GF	8.46667	0.787355																				AE726	GF	8.46667	0.3008
AE726	GF	8.86667	0.833595																				AE726	GF	8.86667	0.12775
AE726	GF	9.26667	0.86604																				AE726	GF	9.26667	0.1595
AE726	GF	9.66667	0.846293																				AE726	GF	9.66667	0.1024
AE726	GF	10.0667	0.861612																				AE726	GF	10.0667	0.3995
AE726	GF	10.4667	0.848978																				AE726	GF	10.4667	0.42325
AE726	GF	10.8667	0.84716																				AE726	GF	10.8667	0.0958
AE726	GF	11.2667	0.827649																				AE726	GF	11.2667	0.198
AE726	GF	11.6667	0.822812																				AE726	GF	11.6667	0.2684
AE726	GF	12.0667	0.87545																				AE726	GF	12.0667	0.3068
AE726	GF	12.4667	0.921672																				AE726	GF	12.4667	0.0896
AE726	GF	12.8667	0.898898																				AE726	GF	12.8667	0.4412
AE726	GF	13.2667	0.920306																				AE726	GF	13.2667	0.5752
AE726	GF	13.6667	0.935137																				AE726	GF	13.6667	0.54325
AE726	GF	14.0667	0.94288																				AE726	GF	14.0667	0.1404
AE726	GF	14.4667	0.948305																				AE726	GF	14.4667	0.1724
AE726	GF	14.8667	0.93457																				AE726	GF	14.8667	0.3134
AE726	GF	15.2667	0.92283																				AE726	GF	15.2667	0.6138
AE726	GF	15.6667	0.922635																				AE726	GF	15.6667	0.192
AE726	GF	16.0667	0.962848																				AE726	GF	16.0667	0.4924
AE726	GF	16.4667	0.936839																				AE726	GF	16.4667	0.3452
AE726	GF	16.8667	0.952026																				AE726	GF	16.8667	0.2492
AE726	GF	17.2667	0.957515																				AE726	GF	17.2667	0.5112
AE726	GF	17.6667	0.937022																				AE726	GF	17.6667	0.3708
AE726	GF	18.0667	0.919617																				AE726	GF	18.0667	0.1856
AE726	GF	18.4667	0.935815																				AE726	GF	18.4667	0.6006
AE726	GF	18.8667	0.91678																				AE726	GF	18.8667	0.3838
AE726	GF	19.2667	0.896689																				AE726	GF	19.2667	0.3675
AE726	GF	19.6667	0.914719																				AE726	GF	19.6667	0.0256
AE726	GF	20.0667	0.923392																				AE726	GF	20.0667	0.1916
AE726	GF	20.4667	0.922582																				AE726	GF	20.4667	0.3896
AE726	GF	20.8667	0.934982																				AE726	GF	20.8667	0.4284
AE726	GF	21.2667	0.897565																				AE726	GF	21.2667	0.096
AE726	GF	21.6667	0.901858																				AE726	GF	21.6667	0.2364
AE726	GF	22.0667	0.897087																				AE726	GF	22.0667	0.39
AE726	GF	22.4667	0.861144																				AE726	GF	22.4667	0.3516
AE726	GF	22.8667	0.898425																				AE726	GF	22.8667	0.2366
AE726	GF	23.2667	0.899155																				AE726	GF	23.2667	0.176
AE726	GF	23.6667	0.889859																				AE726	GF	23.6667	0.1728
AE727	GF	0.0666667	0.881664																				AE727	GF	0.0666667	0.192
AE727	GF	0.0666667	0.911041																				AE727	GF	0.0666667	0.426
AE727	GF	0.466667	0.916164																				AE727	GF	0.466667	0.112
AE727	GF	0.466667	0.910775																				AE727	GF	0.466667	0.352
AE727	GF	0.866667	0.899208																				AE727	GF	0.866667	0.112
AE727	GF	0.866667	0.880266																				AE727	GF	0.866667	0.447667
AE727	GF	1.26667	0.919568																				AE727	GF	1.26667	0.432
AE727	GF	1.26667	0.887253																				AE727	GF	1.26667	0.255667
AE727	GF	1.66667	0.844904																				AE727	GF	1.66667	0.336
AE727	GF	1.66667	0.871382																				AE727	GF	1.66667	0.096
AE727	GF	2.06667	0.855086																				AE727	GF	2.06667	0.176
AE727	GF	2.06667	0.874587																				AE727	GF	2.06667	0.2715
AE727	GF	2.46667	0.832428																				AE727	GF	2.46667	0.48
AE727	GF	2.46667	0.865134																				AE727	GF	2.46667	0
AE727	GF	2.86667	0.838245																				AE727	GF	2.86667	0.4155
AE727	GF	2.86667	0.839769																				AE727	GF	2.86667	0.245
AE727	GF	3.26667	0.835011																				AE727	GF	3.26667	0.5595
AE727	GF	3.26667	0.826162																				AE727	GF	3.26667	0.032
AE727	GF	3.66667	0.847152																				AE727	GF	3.66667	0.4315
AE727	GF	3.66667	0.767902																				AE727	GF	3.66667	0.16
AE727	GF	4.06667	0.83122																				AE727	GF	4.06667	0.3515
AE727	GF	4.06667	0.847823																				AE727	GF	4.06667	0.266333
AE727	GF	4.46667	0.878933																				AE727	GF	4.46667	0.1915
AE727	GF	4.46667	0.836257																				AE727	GF	4.46667	0.1435
AE727	GF	4.86667	0.857041																				AE727	GF	4.86667	0.2395
AE727	GF	4.86667	0.812189																				AE727	GF	4.86667	0.112
AE727	GF	5.26667	0.827313																				AE727	GF	5.26667	0.3355
AE727	GF	5.26667	0.814																				AE727	GF	5.26667	0.266
AE727	GF	5.66667	0.85258																				AE727	GF	5.66667	0.096
AE727	GF	5.66667	0.800745																				AE727	GF	5.66667	0.213333
AE727	GF	6.06667	0.850108																				AE727	GF	6.06667	0.4635
AE727	GF	6.06667	0.791455																				AE727	GF	6.06667	0.0746667
AE727	GF	6.46667	0.867542																				AE727	GF	6.46667	0.431
AE727	GF	6.46667	0.802353																				AE727	GF	6.46667	0.447667
AE727	GF	6.86667	0.770321																				AE727	GF	6.86667	0
AE727	GF	6.86667	0.838924																				AE727	GF	6.86667	0.64725
AE727	GF	7.26667	0.83903																				AE727	GF	7.26667	0.64
AE727	GF	7.26667	0.841427																				AE727	GF	7.26667	0.21575
AE727	GF	7.66667	0.788619																				AE727	GF	7.66667	0.384
AE727	GF	7.66667	0.807222																				AE727	GF	7.66667	0.170333
AE727	GF	8.06667	0.81767																				AE727	GF	8.06667	0
AE727	GF	8.06667	0.793369																				AE727	GF	8.06667	0.3595
AE727	GF	8.46667	0.785996																				AE727	GF	8.46667	0
AE727	GF	8.46667	0.817259																				AE727	GF	8.46667	0.39975
AE727	GF	8.86667	0.825309																				AE727	GF	8.86667	0.192
AE727	GF	8.86667	0.834564																				AE727	GF	8.86667	0.15175
AE727	GF	9.26667	0.833672																				AE727	GF	9.26667	0.287
AE727	GF	9.26667	0.834973																				AE727	GF	9.26667	0.213
AE727	GF	9.66667	0.882609																				AE727	GF	9.66667	0.608
AE727	GF	9.66667	0.829097																				AE727	GF	9.66667	0.23175
AE727	GF	10.0667	0.895418																				AE727	GF	10.0667	0.288
AE727	GF	10.0667	0.795958																				AE727	GF	10.0667	0.19975
AE727	GF	10.4667	0.932523																				AE727	GF	10.4667	0.479
AE727	GF	10.4667	0.863971																				AE727	GF	10.4667	0.2955
AE727	GF	10.8667	0.924304																				AE727	GF	10.8667	0.416
AE727	GF	10.8667	0.880683																				AE727	GF	10.8667	0.01575
AE727	GF	11.2667	0.87689																				AE727	GF	11.2667	0.064
AE727	GF	11.2667	0.865314																				AE727	GF	11.2667	0.43925
AE727	GF	11.6667	0.926276																				AE727	GF	11.6667	0.224
AE727	GF	11.6667	0.835326																				AE727	GF	11.6667	0.3195
AE727	GF	12.0667	0.95825																				AE727	GF	12.0667	0.416
AE727	GF	12.0667	0.855446																				AE727	GF	12.0667	0.15975
AE727	GF	12.4667	0.858507																				AE727	GF	12.4667	0.8
AE727	GF	12.4667	0.939893																				AE727	GF	12.4667	0.144
AE727	GF	12.8667	0.931791																				AE727	GF	12.8667	0.447
AE727	GF	12.8667	0.923727																				AE727	GF	12.8667	0.117
AE727	GF	13.2667	0.937645																				AE727	GF	13.2667	0.319
AE727	GF	13.2667	0.907144																				AE727	GF	13.2667	0.48725
AE727	GF	13.6667	0.888527																				AE727	GF	13.6667	0.288
AE727	GF	13.6667	0.925863																				AE727	GF	13.6667	0.33575
AE727	GF	14.0667	0.925889																				AE727	GF	14.0667	0
AE727	GF	14.0667	0.931544																				AE727	GF	14.0667	0.2875
AE727	GF	14.4667	0.920918																				AE727	GF	14.4667	0.224
AE727	GF	14.4667	0.90052																				AE727	GF	14.4667	0.3195
AE727	GF	14.8667	0.8689																				AE727	GF	14.8667	0.48
AE727	GF	14.8667	0.901654																				AE727	GF	14.8667	0.575667
AE727	GF	15.2667	0.949395																				AE727	GF	15.2667	0.288
AE727	GF	15.2667	0.957866																				AE727	GF	15.2667	0.59925
AE727	GF	15.6667	0.880635																				AE727	GF	15.6667	0
AE727	GF	15.6667	0.929117																				AE727	GF	15.6667	0.5435
AE727	GF	16.0667	0.935182																				AE727	GF	16.0667	0.288
AE727	GF	16.0667	0.96422																				AE727	GF	16.0667	0.51175
AE727	GF	16.4667	0.971018																				AE727	GF	16.4667	0.511
AE727	GF	16.4667	0.936969																				AE727	GF	16.4667	0.3515
AE727	GF	16.8667	0.952343																				AE727	GF	16.8667	0.16
AE727	GF	16.8667	0.92437																				AE727	GF	16.8667	0.23175
AE727	GF	17.2667	0.964995																				AE727	GF	17.2667	0.991
AE727	GF	17.2667	0.947137																				AE727	GF	17.2667	0.2395
AE727	GF	17.6667	0.988329																				AE727	GF	17.6667	0.416
AE727	GF	17.6667	0.926401																				AE727	GF	17.6667	0.489667
AE727	GF	18.0667	0.939222																				AE727	GF	18.0667	0.639
AE727	GF	18.0667	0.951956																				AE727	GF	18.0667	0.128
AE727	GF	18.4667	0.917215																				AE727	GF	18.4667	0.415
AE727	GF	18.4667	0.92248																				AE727	GF	18.4667	0.437
AE727	GF	18.8667	0.949985																				AE727	GF	18.8667	0.927
AE727	GF	18.8667	0.924016																				AE727	GF	18.8667	0.277
AE727	GF	19.2667	0.976904																				AE727	GF	19.2667	0.288
AE727	GF	19.2667	0.922258																				AE727	GF	19.2667	0.5675
AE727	GF	19.6667	0.950735																				AE727	GF	19.6667	0
AE727	GF	19.6667	0.920243																				AE727	GF	19.6667	0.181
AE727	GF	20.0667	0.910715																				AE727	GF	20.0667	0
AE727	GF	20.0667	0.905358																				AE727	GF	20.0667	0.3515
AE727	GF	20.4667	0.980425																				AE727	GF	20.4667	0.895
AE727	GF	20.4667	0.927141																				AE727	GF	20.4667	0.1435
AE727	GF	20.8667	0.967371																				AE727	GF	20.8667	0
AE727	GF	20.8667	0.924868																				AE727	GF	20.8667	0.3275
AE727	GF	21.2667	0.945546																				AE727	GF	21.2667	0
AE727	GF	21.2667	0.936339																				AE727	GF	21.2667	0.1515
AE727	GF	21.6667	0.930813																				AE727	GF	21.6667	0.287
AE727	GF	21.6667	0.898238																				AE727	GF	21.6667	0.245
AE727	GF	22.0667	0.918486																				AE727	GF	22.0667	0.192
AE727	GF	22.0667	0.916554																				AE727	GF	22.0667	0.415667
AE727	GF	22.4667	0.951672																				AE727	GF	22.4667	0
AE727	GF	22.4667	0.924696																				AE727	GF	22.4667	0.245
AE727	GF	22.8667	0.95266																				AE727	GF	22.8667	0.32
AE727	GF	22.8667	0.930024																				AE727	GF	22.8667	0.38375
AE727	GF	23.2667	0.868011																				AE727	GF	23.2667	0.128
AE727	GF	23.2667	0.908833																				AE727	GF	23.2667	0.176
AE727	GF	23.6667	0.934713																				AE727	GF	23.6667	0.32
AE727	GF	23.6667	0.877086																				AE727	GF	23.6667	0.4475
AE728	GF	0.0666667	0.894973																				AE728	GF	0.0666667	0.34375
AE728	GF	0.466667	0.898806																				AE728	GF	0.466667	0.032
AE728	GF	0.866667	0.841626																				AE728	GF	0.866667	0.3902
AE728	GF	1.26667	0.828817																				AE728	GF	1.26667	0.2108
AE728	GF	1.66667	0.837513																				AE728	GF	1.66667	0.2878
AE728	GF	2.06667	0.81564																				AE728	GF	2.06667	0.3004
AE728	GF	2.46667	0.768775																				AE728	GF	2.46667	0.0832
AE728	GF	2.86667	0.77278																				AE728	GF	2.86667	0.5502
AE728	GF	3.26667	0.806276																				AE728	GF	3.26667	0.3964
AE728	GF	3.66667	0.787611																				AE728	GF	3.66667	0.0896
AE728	GF	4.06667	0.782951																				AE728	GF	4.06667	0.275
AE728	GF	4.46667	0.781238																				AE728	GF	4.46667	0.048
AE728	GF	4.86667	0.782869																				AE728	GF	4.86667	0.3964
AE728	GF	5.26667	0.78437																				AE728	GF	5.26667	0.2746
AE728	GF	5.66667	0.761407																				AE728	GF	5.66667	0.2942
AE728	GF	6.06667	0.789927																				AE728	GF	6.06667	0.27975
AE728	GF	6.46667	0.823463																				AE728	GF	6.46667	0.2238
AE728	GF	6.86667	0.79674																				AE728	GF	6.86667	0.2298
AE728	GF	7.26667	0.806673																				AE728	GF	7.26667	0.2428
AE728	GF	7.66667	0.80395																				AE728	GF	7.66667	0.147
AE728	GF	8.06667	0.801088																				AE728	GF	8.06667	0.2556
AE728	GF	8.46667	0.774132																				AE728	GF	8.46667	0.16
AE728	GF	8.86667	0.828687																				AE728	GF	8.86667	0.0576
AE728	GF	9.26667	0.816192																				AE728	GF	9.26667	0.1532
AE728	GF	9.66667	0.818572																				AE728	GF	9.66667	0.1472
AE728	GF	10.0667	0.802416																				AE728	GF	10.0667	0.147
AE728	GF	10.4667	0.814277																				AE728	GF	10.4667	0.4152
AE728	GF	10.8667	0.788261																				AE728	GF	10.8667	0.096
AE728	GF	11.2667	0.859091																				AE728	GF	11.2667	0.3132
AE728	GF	11.6667	0.883237																				AE728	GF	11.6667	0.2364
AE728	GF	12.0667	0.914551																				AE728	GF	12.0667	0.11175
AE728	GF	12.4667	0.975135																				AE728	GF	12.4667	0.2
AE728	GF	12.8667	0.928688																				AE728	GF	12.8667	0.2876
AE728	GF	13.2667	0.922623																				AE728	GF	13.2667	0.4858
AE728	GF	13.6667	0.932153																				AE728	GF	13.6667	0.4218
AE728	GF	14.0667	0.928633																				AE728	GF	14.0667	0.1022
AE728	GF	14.4667	0.961362																				AE728	GF	14.4667	0.12775
AE728	GF	14.8667	0.933294																				AE728	GF	14.8667	0.3964
AE728	GF	15.2667	0.93819																				AE728	GF	15.2667	0.6458
AE728	GF	15.6667	0.938897																				AE728	GF	15.6667	0.208
AE728	GF	16.0667	0.938497																				AE728	GF	16.0667	0.422
AE728	GF	16.4667	0.952446																				AE728	GF	16.4667	0.5496
AE728	GF	16.8667	0.93656																				AE728	GF	16.8667	0.3326
AE728	GF	17.2667	0.959168																				AE728	GF	17.2667	0.4156
AE728	GF	17.6667	0.954633																				AE728	GF	17.6667	0.551
AE728	GF	18.0667	0.96014																				AE728	GF	18.0667	0.307
AE728	GF	18.4667	0.947918																				AE728	GF	18.4667	0.4474
AE728	GF	18.8667	0.925975																				AE728	GF	18.8667	0.4538
AE728	GF	19.2667	0.929964																				AE728	GF	19.2667	0.3006
AE728	GF	19.6667	0.91317																				AE728	GF	19.6667	0.2364
AE728	GF	20.0667	0.910654																				AE728	GF	20.0667	0.2812
AE728	GF	20.4667	0.942794																				AE728	GF	20.4667	0.2235
AE728	GF	20.8667	0.909473																				AE728	GF	20.8667	0.1856
AE728	GF	21.2667	0.880526																				AE728	GF	21.2667	0.19175
AE728	GF	21.6667	0.901114																				AE728	GF	21.6667	0.3322
AE728	GF	22.0667	0.903332																				AE728	GF	22.0667	0.1854
AE728	GF	22.4667	0.907851																				AE728	GF	22.4667	0.2748
AE728	GF	22.8667	0.897798																				AE728	GF	22.8667	0.2558
AE728	GF	23.2667	0.870905																				AE728	GF	23.2667	0.2622
AE728	GF	23.6667	0.913898																				AE728	GF	23.6667	0.447667
AF201	GF	0.1	0.905174																				AF201	GF	0.1	0.6335
AF201	GF	0.5	0.867666																				AF201	GF	0.5	0.2315
AF201	GF	0.9	0.873478																				AF201	GF	0.9	0.3655
AF201	GF	1.3	0.907945																				AF201	GF	1.3	0.073
AF201	GF	1.7	0.85605																				AF201	GF	1.7	0.5605
AF201	GF	2.1	0.847041																				AF201	GF	2.1	0.07325
AF201	GF	2.5	0.855932																				AF201	GF	2.5	0.68225
AF201	GF	2.9	0.877811																				AF201	GF	2.9	0.25575
AF201	GF	3.3	0.834861																				AF201	GF	3.3	0.6825
AF201	GF	3.7	0.828701																				AF201	GF	3.7	0.58475
AF201	GF	4.1	0.797115																				AF201	GF	4.1	0.2195
AF201	GF	4.5	0.831917																				AF201	GF	4.5	0.12175
AF201	GF	4.9	0.872568																				AF201	GF	4.9	0.13425
AF201	GF	5.3	0.87997																				AF201	GF	5.3	0.402
AF201	GF	5.7	0.862964																				AF201	GF	5.7	0.633333
AF201	GF	6.1	0.840554																				AF201	GF	6.1	0.2315
AF201	GF	6.5	0.833717																				AF201	GF	6.5	0.73125
AF201	GF	6.9	0.864671																				AF201	GF	6.9	0.29225
AF201	GF	7.3	0.893917																				AF201	GF	7.3	0.53625
AF201	GF	7.7	0.890111																				AF201	GF	7.7	0.552
AF201	GF	8.1	0.926161																				AF201	GF	8.1	0.13425
AF201	GF	8.5	0.940268																				AF201	GF	8.5	0.28025
AF201	GF	8.9	0.8943																				AF201	GF	8.9	0.402
AF201	GF	9.3	0.898798																				AF201	GF	9.3	0.2435
AF201	GF	9.7	0.915113																				AF201	GF	9.7	0.65775
AF201	GF	10.1	0.930746																				AF201	GF	10.1	0.41425
AF201	GF	10.5	0.919307																				AF201	GF	10.5	0.2195
AF201	GF	10.9	0.940804																				AF201	GF	10.9	0.731
AF201	GF	11.3	0.974177																				AF201	GF	11.3	0.3535
AF201	GF	11.7	0.928715																				AF201	GF	11.7	0.25625
AF201	GF	12.1	0.963331																				AF201	GF	12.1	0.463
AF201	GF	12.5	0.994189																				AF201	GF	12.5	0.8285
AF201	GF	12.9	0.959006																				AF201	GF	12.9	0.3655
AF201	GF	13.3	0.974561																				AF201	GF	13.3	0.698667
AF201	GF	13.7	0.952747																				AF201	GF	13.7	0.24375
AF201	GF	14.1	0.982567																				AF201	GF	14.1	0.32925
AF201	GF	14.5	0.959266																				AF201	GF	14.5	0.552
AF201	GF	14.9	0.952185																				AF201	GF	14.9	0.4265
AF201	GF	15.3	0.981344																				AF201	GF	15.3	0.3655
AF201	GF	15.7	0.957171																				AF201	GF	15.7	0.46275
AF201	GF	16.1	0.940566																				AF201	GF	16.1	0.317
AF201	GF	16.5	0.958342																				AF201	GF	16.5	0.2315
AF201	GF	16.9	0.969436																				AF201	GF	16.9	0.40225
AF201	GF	17.3	0.959771																				AF201	GF	17.3	0.585
AF201	GF	17.7	0.928135																				AF201	GF	17.7	0.1585
AF201	GF	18.1	0.963074																				AF201	GF	18.1	0.0163333
AF201	GF	18.5	0.933225																				AF201	GF	18.5	0.51175
AF201	GF	18.9	0.930041																				AF201	GF	18.9	0.56025
AF201	GF	19.3	0.895123																				AF201	GF	19.3	0.18275
AF201	GF	19.7	0.891311																				AF201	GF	19.7	0.2315
AF201	GF	20.1	0.86987																				AF201	GF	20.1	0.658
AF201	GF	20.5	0.863322																				AF201	GF	20.5	0.195
AF201	GF	20.9	0.894465																				AF201	GF	20.9	0.30475
AF201	GF	21.3	0.832489																				AF201	GF	21.3	0.10975
AF201	GF	21.7	0.846944																				AF201	GF	21.7	0.43875
AF201	GF	22.1	0.886592																				AF201	GF	22.1	0.48775
AF201	GF	22.5	0.877054																				AF201	GF	22.5	0.7795
AF201	GF	22.9	0.897336																				AF201	GF	22.9	0
AF201	GF	23.3	0.927681																				AF201	GF	23.3	0.37775
AF201	GF	23.7	0.924351																				AF201	GF	23.7	0.01225
AF202	GF	0.1	0.914225																				AF202	GF	0.1	1.36475
AF202	GF	0.5	0.884697																				AF202	GF	0.5	0.28
AF202	GF	0.9	0.841906																				AF202	GF	0.9	0.25575
AF202	GF	1.3	0.825222																				AF202	GF	1.3	0.31675
AF202	GF	1.7	0.822587																				AF202	GF	1.7	0.7675
AF202	GF	2.1	0.836275																				AF202	GF	2.1	0.276333
AF202	GF	2.5	0.888541																				AF202	GF	2.5	0.719
AF202	GF	2.9	0.845043																				AF202	GF	2.9	0.134
AF202	GF	3.3	0.82813																				AF202	GF	3.3	0.69475
AF202	GF	3.7	0.82663																				AF202	GF	3.7	0.0326667
AF202	GF	4.1	0.822066																				AF202	GF	4.1	0.31675
AF202	GF	4.5	0.815007																				AF202	GF	4.5	0.21925
AF202	GF	4.9	0.87414																				AF202	GF	4.9	0.256
AF202	GF	5.3	0.859052																				AF202	GF	5.3	0.08525
AF202	GF	5.7	0.822658																				AF202	GF	5.7	0.585
AF202	GF	6.1	0.854866																				AF202	GF	6.1	0.58475
AF202	GF	6.5	0.887465																				AF202	GF	6.5	0.46275
AF202	GF	6.9	0.900736																				AF202	GF	6.9	0.42625
AF202	GF	7.3	0.865633																				AF202	GF	7.3	0.4995
AF202	GF	7.7	0.8815																				AF202	GF	7.7	0.207
AF202	GF	8.1	0.907937																				AF202	GF	8.1	0.329
AF202	GF	8.5	0.915625																				AF202	GF	8.5	0.451
AF202	GF	8.9	0.869036																				AF202	GF	8.9	0.5605
AF202	GF	9.3	0.860652																				AF202	GF	9.3	0.64575
AF202	GF	9.7	0.910588																				AF202	GF	9.7	0.54825
AF202	GF	10.1	0.92302																				AF202	GF	10.1	0.194667
AF202	GF	10.5	0.933173																				AF202	GF	10.5	0.991
AF202	GF	10.9	0.903922																				AF202	GF	10.9	0.67025
AF202	GF	11.3	0.886444																				AF202	GF	11.3	0.92625
AF202	GF	11.7	0.884901																				AF202	GF	11.7	0
AF202	GF	12.1	0.936994																				AF202	GF	12.1	0.585
AF202	GF	12.5	0.979887																				AF202	GF	12.5	0.23125
AF202	GF	12.9	0.978242																				AF202	GF	12.9	0.14625
AF202	GF	13.3	0.988723																				AF202	GF	13.3	0.37775
AF202	GF	13.7	0.962587																				AF202	GF	13.7	0.4875
AF202	GF	14.1	0.962644																				AF202	GF	14.1	0.56075
AF202	GF	14.5	0.983461																				AF202	GF	14.5	0.35325
AF202	GF	14.9	0.98338																				AF202	GF	14.9	0.65775
AF202	GF	15.3	0.933493																				AF202	GF	15.3	0.524
AF202	GF	15.7	0.967941																				AF202	GF	15.7	0.487
AF202	GF	16.1	0.936867																				AF202	GF	16.1	0.25575
AF202	GF	16.5	0.981906																				AF202	GF	16.5	0.475
AF202	GF	16.9	0.954889																				AF202	GF	16.9	0.4265
AF202	GF	17.3	0.932323																				AF202	GF	17.3	0.20725
AF202	GF	17.7	0.936446																				AF202	GF	17.7	0.081
AF202	GF	18.1	0.945897																				AF202	GF	18.1	0.23175
AF202	GF	18.5	0.917903																				AF202	GF	18.5	0.487
AF202	GF	18.9	0.878021																				AF202	GF	18.9	0.4265
AF202	GF	19.3	0.871146																				AF202	GF	19.3	0
AF202	GF	19.7	0.89756																				AF202	GF	19.7	0.2315
AF202	GF	20.1	0.89033																				AF202	GF	20.1	0.70675
AF202	GF	20.5	0.906662																				AF202	GF	20.5	0.329
AF202	GF	20.9	0.878304																				AF202	GF	20.9	0.52375
AF202	GF	21.3	0.898047																				AF202	GF	21.3	0.1705
AF202	GF	21.7	0.906845																				AF202	GF	21.7	0.1585
AF202	GF	22.1	0.92676																				AF202	GF	22.1	0.244
AF202	GF	22.5	0.896013																				AF202	GF	22.5	0.714333
AF202	GF	22.9	0.908115																				AF202	GF	22.9	0
AF202	GF	23.3	0.898778																				AF202	GF	23.3	0.57275
AF202	GF	23.7	0.904862																				AF202	GF	23.7	0.76775
AF204	GF	0.1	0.940697																				AF204	GF	0.1	0.71875
AF204	GF	0.5	0.940591																				AF204	GF	0.5	0.0973333
AF204	GF	0.9	0.908773																				AF204	GF	0.9	0.21925
AF204	GF	1.3	0.87453																				AF204	GF	1.3	0.1705
AF204	GF	1.7	0.850059																				AF204	GF	1.7	0.85325
AF204	GF	2.1	0.864099																				AF204	GF	2.1	0.5
AF204	GF	2.5	0.818256																				AF204	GF	2.5	0.75525
AF204	GF	2.9	0.865502																				AF204	GF	2.9	0
AF204	GF	3.3	0.860861																				AF204	GF	3.3	0.3535
AF204	GF	3.7	0.846569																				AF204	GF	3.7	0.53625
AF204	GF	4.1	0.833863																				AF204	GF	4.1	0
AF204	GF	4.5	0.845978																				AF204	GF	4.5	0.146
AF204	GF	4.9	0.838839																				AF204	GF	4.9	0.4875
AF204	GF	5.3	0.856083																				AF204	GF	5.3	0.134
AF204	GF	5.7	0.826427																				AF204	GF	5.7	0.41425
AF204	GF	6.1	0.856077																				AF204	GF	6.1	0.37775
AF204	GF	6.5	0.857301																				AF204	GF	6.5	0.31675
AF204	GF	6.9	0.896421																				AF204	GF	6.9	0.194667
AF204	GF	7.3	0.894847																				AF204	GF	7.3	0.48725
AF204	GF	7.7	0.90549																				AF204	GF	7.7	0.341
AF204	GF	8.1	0.922033																				AF204	GF	8.1	0.4265
AF204	GF	8.5	0.907598																				AF204	GF	8.5	0.34125
AF204	GF	8.9	0.895465																				AF204	GF	8.9	0.47525
AF204	GF	9.3	0.928853																				AF204	GF	9.3	0.268
AF204	GF	9.7	0.919568																				AF204	GF	9.7	0.7675
AF204	GF	10.1	0.921973																				AF204	GF	10.1	0.6825
AF204	GF	10.5	0.914804																				AF204	GF	10.5	0.21925
AF204	GF	10.9	0.928698																				AF204	GF	10.9	0.41425
AF204	GF	11.3	0.909065																				AF204	GF	11.3	0.4995
AF204	GF	11.7	0.923858																				AF204	GF	11.7	0.3535
AF204	GF	12.1	0.974017																				AF204	GF	12.1	0.26825
AF204	GF	12.5	1.01662																				AF204	GF	12.5	0.796
AF204	GF	12.9	0.991856																				AF204	GF	12.9	0.195
AF204	GF	13.3	0.966679																				AF204	GF	13.3	0.329
AF204	GF	13.7	1.01903																				AF204	GF	13.7	0.341
AF204	GF	14.1	0.974933																				AF204	GF	14.1	0.8895
AF204	GF	14.5	0.966052																				AF204	GF	14.5	0.4995
AF204	GF	14.9	0.993485																				AF204	GF	14.9	0.43875
AF204	GF	15.3	0.973609																				AF204	GF	15.3	0.34125
AF204	GF	15.7	0.959673																				AF204	GF	15.7	0.487
AF204	GF	16.1	0.967379																				AF204	GF	16.1	0.1585
AF204	GF	16.5	0.988121																				AF204	GF	16.5	0.29225
AF204	GF	16.9	0.925438																				AF204	GF	16.9	1.13733
AF204	GF	17.3	0.960911																				AF204	GF	17.3	0.6095
AF204	GF	17.7	0.92611																				AF204	GF	17.7	0.12175
AF204	GF	18.1	0.943998																				AF204	GF	18.1	0.39
AF204	GF	18.5	0.903916																				AF204	GF	18.5	0.47525
AF204	GF	18.9	0.867144																				AF204	GF	18.9	0.9505
AF204	GF	19.3	0.86478																				AF204	GF	19.3	0.15825
AF204	GF	19.7	0.911537																				AF204	GF	19.7	0.134
AF204	GF	20.1	0.87595																				AF204	GF	20.1	0.6825
AF204	GF	20.5	0.89719																				AF204	GF	20.5	0.3045
AF204	GF	20.9	0.916214																				AF204	GF	20.9	0.4265
AF204	GF	21.3	0.863659																				AF204	GF	21.3	0
AF204	GF	21.7	0.893833																				AF204	GF	21.7	0.2195
AF204	GF	22.1	0.92364																				AF204	GF	22.1	0.80425
AF204	GF	22.5	0.929565																				AF204	GF	22.5	0.75525
AF204	GF	22.9	0.978961																				AF204	GF	22.9	0.073
AF204	GF	23.3	0.923799																				AF204	GF	23.3	0.67
AF204	GF	23.7	0.916974																				AF204	GF	23.7	0.7555
AE454	Oligo	0.05	0.904937																				AE454	Oligo	0.05	1.267
AE454	Oligo	0.45	0.916636																				AE454	Oligo	0.45	1.69867
AE454	Oligo	0.85	0.884585																				AE454	Oligo	0.85	1.296
AE454	Oligo	1.25	0.903738																				AE454	Oligo	1.25	1.10967
AE454	Oligo	1.65	0.861112																				AE454	Oligo	1.65	1.01133
AE454	Oligo	2.05	0.846089																				AE454	Oligo	2.05	0.972333
AE454	Oligo	2.45	0.817334																				AE454	Oligo	2.45	0.815333
AE454	Oligo	2.85	0.818641																				AE454	Oligo	2.85	0.451333
AE454	Oligo	3.25	0.788705																				AE454	Oligo	3.25	0.56
AE454	Oligo	3.65	0.802321																				AE454	Oligo	3.65	0.815333
AE454	Oligo	4.05	0.79975																				AE454	Oligo	4.05	0.176667
AE454	Oligo	4.45	0.78956																				AE454	Oligo	4.45	0.530333
AE454	Oligo	4.85	0.804819																				AE454	Oligo	4.85	0.490667
AE454	Oligo	5.25	0.792159																				AE454	Oligo	5.25	0.432333
AE454	Oligo	5.65	0.7863																				AE454	Oligo	5.65	0.589667
AE454	Oligo	6.05	0.790237																				AE454	Oligo	6.05	0.441667
AE454	Oligo	6.45	0.7772																				AE454	Oligo	6.45	0.363667
AE454	Oligo	6.85	0.810304																				AE454	Oligo	6.85	0.226
AE454	Oligo	7.25	0.770006																				AE454	Oligo	7.25	0.284667
AE454	Oligo	7.65	0.788619																				AE454	Oligo	7.65	0.274667
AE454	Oligo	8.05	0.777242																				AE454	Oligo	8.05	0.707333
AE454	Oligo	8.45	0.797495																				AE454	Oligo	8.45	0.0786667
AE454	Oligo	8.85	0.785546																				AE454	Oligo	8.85	0.432
AE454	Oligo	9.25	0.787225																				AE454	Oligo	9.25	0.471333
AE454	Oligo	9.65	0.780523																				AE454	Oligo	9.65	0.285
AE454	Oligo	10.05	0.799879																				AE454	Oligo	10.05	0.402333
AE454	Oligo	10.45	0.772399																				AE454	Oligo	10.45	0.383
AE454	Oligo	10.85	0.816702																				AE454	Oligo	10.85	0.333667
AE454	Oligo	11.25	0.840251																				AE454	Oligo	11.25	0.383
AE454	Oligo	11.65	0.876533																				AE454	Oligo	11.65	0.103
AE454	Oligo	12.05	0.825191																				AE454	Oligo	12.05	0.442
AE454	Oligo	12.45	0.857438																				AE454	Oligo	12.45	1.21767
AE454	Oligo	12.85	0.946782																				AE454	Oligo	12.85	1.517
AE454	Oligo	13.25	0.912143																				AE454	Oligo	13.25	1.03133
AE454	Oligo	13.65	0.957678																				AE454	Oligo	13.65	0.992
AE454	Oligo	14.05	1.0011																				AE454	Oligo	14.05	3.93767
AE454	Oligo	14.45	0.973896																				AE454	Oligo	14.45	2.65133
AE454	Oligo	14.85	0.974693																				AE454	Oligo	14.85	2.897
AE454	Oligo	15.25	0.986588																				AE454	Oligo	15.25	4.625
AE454	Oligo	15.65	0.967823																				AE454	Oligo	15.65	2.9755
AE454	Oligo	16.05	0.971304																				AE454	Oligo	16.05	3.874
AE454	Oligo	16.45	1.00077																				AE454	Oligo	16.45	5.14533
AE454	Oligo	16.85	1.01493																				AE454	Oligo	16.85	6.25567
AE454	Oligo	17.25	0.995002																				AE454	Oligo	17.25	7.08
AE454	Oligo	17.65	0.961737																				AE454	Oligo	17.65	5.80333
AE454	Oligo	18.05	0.931478																				AE454	Oligo	18.05	6.364
AE454	Oligo	18.45	0.960203																				AE454	Oligo	18.45	5.10667
AE454	Oligo	18.85	0.989077																				AE454	Oligo	18.85	4.82167
AE454	Oligo	19.25	0.977874																				AE454	Oligo	19.25	4.20333
AE454	Oligo	19.65	0.963655																				AE454	Oligo	19.65	2.20967
AE454	Oligo	20.05	0.955383																				AE454	Oligo	20.05	2.32733
AE454	Oligo	20.45	0.893635																				AE454	Oligo	20.45	0.825
AE454	Oligo	20.85	0.919499																				AE454	Oligo	20.85	2.465
AE454	Oligo	21.25	0.963099																				AE454	Oligo	21.25	1.699
AE454	Oligo	21.65	0.952769																				AE454	Oligo	21.65	2.73967
AE454	Oligo	22.05	0.926532																				AE454	Oligo	22.05	1.385
AE454	Oligo	22.45	0.962217																				AE454	Oligo	22.45	1.37467
AE454	Oligo	22.85	0.939546																				AE454	Oligo	22.85	1.85567
AE454	Oligo	23.25	0.904809																				AE454	Oligo	23.25	1.65967
AE454	Oligo	23.65	0.902075																				AE454	Oligo	23.65	1.10933
AE455	Oligo	0.05	0.881453																				AE455	Oligo	0.05	1.23767
AE455	Oligo	0.45	0.86063																				AE455	Oligo	0.45	1.27667
AE455	Oligo	0.85	0.815879																				AE455	Oligo	0.85	1.48267
AE455	Oligo	1.25	0.860988																				AE455	Oligo	1.25	1.49233
AE455	Oligo	1.65	0.852113																				AE455	Oligo	1.65	1.07033
AE455	Oligo	2.05	0.825858																				AE455	Oligo	2.05	1.45333
AE455	Oligo	2.45	0.819129																				AE455	Oligo	2.45	0.333667
AE455	Oligo	2.85	0.83564																				AE455	Oligo	2.85	0.608667
AE455	Oligo	3.25	0.827504																				AE455	Oligo	3.25	0.619
AE455	Oligo	3.65	0.832264																				AE455	Oligo	3.65	1.08967
AE455	Oligo	4.05	0.810146																				AE455	Oligo	4.05	0.667667
AE455	Oligo	4.45	0.803018																				AE455	Oligo	4.45	0.981667
AE455	Oligo	4.85	0.785466																				AE455	Oligo	4.85	0.785333
AE455	Oligo	5.25	0.796593																				AE455	Oligo	5.25	0.501
AE455	Oligo	5.65	0.784697																				AE455	Oligo	5.65	1.03167
AE455	Oligo	6.05	0.809955																				AE455	Oligo	6.05	0.869
AE455	Oligo	6.45	0.794414																				AE455	Oligo	6.45	0.677667
AE455	Oligo	6.85	0.78054																				AE455	Oligo	6.85	0.0296667
AE455	Oligo	7.25	0.799047																				AE455	Oligo	7.25	0.4275
AE455	Oligo	7.65	0.804763																				AE455	Oligo	7.65	0.427
AE455	Oligo	8.05	0.785514																				AE455	Oligo	8.05	0.766
AE455	Oligo	8.45	0.808026																				AE455	Oligo	8.45	0.176667
AE455	Oligo	8.85	0.805835																				AE455	Oligo	8.85	0.608667
AE455	Oligo	9.25	0.813097																				AE455	Oligo	9.25	0.2655
AE455	Oligo	9.65	0.801764																				AE455	Oligo	9.65	0.363667
AE455	Oligo	10.05	0.782198																				AE455	Oligo	10.05	0.294667
AE455	Oligo	10.45	0.800186																				AE455	Oligo	10.45	0.147333
AE455	Oligo	10.85	0.865855																				AE455	Oligo	10.85	0.53
AE455	Oligo	11.25	0.909351																				AE455	Oligo	11.25	0.638333
AE455	Oligo	11.65	0.890047																				AE455	Oligo	11.65	0.216
AE455	Oligo	12.05	0.908758																				AE455	Oligo	12.05	0.481333
AE455	Oligo	12.45	0.943108																				AE455	Oligo	12.45	1.50233
AE455	Oligo	12.85	0.958664																				AE455	Oligo	12.85	1.836
AE455	Oligo	13.25	0.943686																				AE455	Oligo	13.25	1.311
AE455	Oligo	13.65	0.937686																				AE455	Oligo	13.65	0.898
AE455	Oligo	14.05	0.998426																				AE455	Oligo	14.05	4.51733
AE455	Oligo	14.45	0.952293																				AE455	Oligo	14.45	2.406
AE455	Oligo	14.85	0.967503																				AE455	Oligo	14.85	3.73167
AE455	Oligo	15.25	0.995551																				AE455	Oligo	15.25	5.36167
AE455	Oligo	15.65	0.971574																				AE455	Oligo	15.65	9.67233
AE455	Oligo	16.05	1.00777																				AE455	Oligo	16.05	8.36667
AE455	Oligo	16.45	0.980591																				AE455	Oligo	16.45	6.756
AE455	Oligo	16.85	0.977045																				AE455	Oligo	16.85	9.48633
AE455	Oligo	17.25	0.967233																				AE455	Oligo	17.25	6.23567
AE455	Oligo	17.65	1.00604																				AE455	Oligo	17.65	9.083
AE455	Oligo	18.05	1.02248																				AE455	Oligo	18.05	11.2833
AE455	Oligo	18.45	0.977228																				AE455	Oligo	18.45	6.81533
AE455	Oligo	18.85	0.982409																				AE455	Oligo	18.85	5.64633
AE455	Oligo	19.25	0.976688																				AE455	Oligo	19.25	6.36333
AE455	Oligo	19.65	0.988148																				AE455	Oligo	19.65	5.87233
AE455	Oligo	20.05	0.961157																				AE455	Oligo	20.05	7.905
AE455	Oligo	20.45	1.0093																				AE455	Oligo	20.45	5.038
AE455	Oligo	20.85	0.975449																				AE455	Oligo	20.85	4.91967
AE455	Oligo	21.25	0.998403																				AE455	Oligo	21.25	5.0375
AE455	Oligo	21.65	0.976561																				AE455	Oligo	21.65	3.63333
AE455	Oligo	22.05	0.968498																				AE455	Oligo	22.05	5.038
AE455	Oligo	22.45	0.925345																				AE455	Oligo	22.45	2.828
AE455	Oligo	22.85	0.941957																				AE455	Oligo	22.85	4.841
AE455	Oligo	23.25	0.958598																				AE455	Oligo	23.25	2.018
AE455	Oligo	23.65	0.920622																				AE455	Oligo	23.65	3.11233
AE456	Oligo	0.05	0.899984																				AE456	Oligo	0.05	1.50267
AE456	Oligo	0.45	0.878166																				AE456	Oligo	0.45	0.864333
AE456	Oligo	0.85	0.889911																				AE456	Oligo	0.85	1.65967
AE456	Oligo	1.25	0.941252																				AE456	Oligo	1.25	1.198
AE456	Oligo	1.65	0.885049																				AE456	Oligo	1.65	1.24667
AE456	Oligo	2.05	0.869154																				AE456	Oligo	2.05	1.198
AE456	Oligo	2.45	0.912121																				AE456	Oligo	2.45	0.893333
AE456	Oligo	2.85	0.876366																				AE456	Oligo	2.85	0.559333
AE456	Oligo	3.25	0.848173																				AE456	Oligo	3.25	0.648333
AE456	Oligo	3.65	0.864573																				AE456	Oligo	3.65	0.932667
AE456	Oligo	4.05	0.857029																				AE456	Oligo	4.05	0.6775
AE456	Oligo	4.45	0.822174																				AE456	Oligo	4.45	0.756
AE456	Oligo	4.85	0.813977																				AE456	Oligo	4.85	1.05033
AE456	Oligo	5.25	0.807073																				AE456	Oligo	5.25	0.599
AE456	Oligo	5.65	0.801233																				AE456	Oligo	5.65	1.051
AE456	Oligo	6.05	0.799864																				AE456	Oligo	6.05	0.766333
AE456	Oligo	6.45	0.803528																				AE456	Oligo	6.45	0.295
AE456	Oligo	6.85	0.788171																				AE456	Oligo	6.85	0.579333
AE456	Oligo	7.25	0.791451																				AE456	Oligo	7.25	0.314
AE456	Oligo	7.65	0.788692																				AE456	Oligo	7.65	0.373
AE456	Oligo	8.05	0.812628																				AE456	Oligo	8.05	0.8695
AE456	Oligo	8.45	0.79555																				AE456	Oligo	8.45	0
AE456	Oligo	8.85	0.833348																				AE456	Oligo	8.85	0.235667
AE456	Oligo	9.25	0.798298																				AE456	Oligo	9.25	0.344
AE456	Oligo	9.65	0.819754																				AE456	Oligo	9.65	0.403
AE456	Oligo	10.05	0.792611																				AE456	Oligo	10.05	0.314333
AE456	Oligo	10.45	0.77566																				AE456	Oligo	10.45	0.491
AE456	Oligo	10.85	0.831849																				AE456	Oligo	10.85	0.53
AE456	Oligo	11.25	0.878384																				AE456	Oligo	11.25	0.815
AE456	Oligo	11.65	0.892553																				AE456	Oligo	11.65	0.441667
AE456	Oligo	12.05	0.916271																				AE456	Oligo	12.05	0.628333
AE456	Oligo	12.45	0.947453																				AE456	Oligo	12.45	1.252
AE456	Oligo	12.85	0.955162																				AE456	Oligo	12.85	1.00133
AE456	Oligo	13.25	0.951041																				AE456	Oligo	13.25	1.601
AE456	Oligo	13.65	0.96699																				AE456	Oligo	13.65	1.46333
AE456	Oligo	14.05	0.966129																				AE456	Oligo	14.05	2.12133
AE456	Oligo	14.45	0.965266																				AE456	Oligo	14.45	1.866
AE456	Oligo	14.85	1.00004																				AE456	Oligo	14.85	2.92633
AE456	Oligo	15.25	1.00557																				AE456	Oligo	15.25	3.9185
AE456	Oligo	15.65	0.988118																				AE456	Oligo	15.65	4.193
AE456	Oligo	16.05	0.987941																				AE456	Oligo	16.05	3.31933
AE456	Oligo	16.45	0.998113																				AE456	Oligo	16.45	3.82933
AE456	Oligo	16.85	1.0277																				AE456	Oligo	16.85	4.7285
AE456	Oligo	17.25	0.985492																				AE456	Oligo	17.25	5.018
AE456	Oligo	17.65	1.0009																				AE456	Oligo	17.65	3.525
AE456	Oligo	18.05	0.979027																				AE456	Oligo	18.05	2.652
AE456	Oligo	18.45	0.98407																				AE456	Oligo	18.45	2.50433
AE456	Oligo	18.85	1.01215																				AE456	Oligo	18.85	2.455
AE456	Oligo	19.25	0.972341																				AE456	Oligo	19.25	2.16067
AE456	Oligo	19.65	0.998305																				AE456	Oligo	19.65	1.4145
AE456	Oligo	20.05	0.980369																				AE456	Oligo	20.05	1.87567
AE456	Oligo	20.45	0.970655																				AE456	Oligo	20.45	2.799
AE456	Oligo	20.85	0.956187																				AE456	Oligo	20.85	1.64967
AE456	Oligo	21.25	0.967926																				AE456	Oligo	21.25	2.141
AE456	Oligo	21.65	0.912815																				AE456	Oligo	21.65	1.05033
AE456	Oligo	22.05	0.944693																				AE456	Oligo	22.05	1.08033
AE456	Oligo	22.45	0.959992																				AE456	Oligo	22.45	1.571
AE456	Oligo	22.85	0.964463																				AE456	Oligo	22.85	2.0325
AE456	Oligo	23.25	0.938578																				AE456	Oligo	23.25	1.247
AE456	Oligo	23.65	0.908089																				AE456	Oligo	23.65	1.42333
AE457	Oligo	0.05	0.916407																				AE457	Oligo	0.05	1.4145
AE457	Oligo	0.45	0.838177																				AE457	Oligo	0.45	1.20767
AE457	Oligo	0.85	0.836518																				AE457	Oligo	0.85	0.491
AE457	Oligo	1.25	0.855348																				AE457	Oligo	1.25	0.805333
AE457	Oligo	1.65	0.89678																				AE457	Oligo	1.65	1.27667
AE457	Oligo	2.05	0.859979																				AE457	Oligo	2.05	1.21767
AE457	Oligo	2.45	0.880886																				AE457	Oligo	2.45	0.736333
AE457	Oligo	2.85	0.882613																				AE457	Oligo	2.85	1.031
AE457	Oligo	3.25	0.814027																				AE457	Oligo	3.25	0.864333
AE457	Oligo	3.65	0.827619																				AE457	Oligo	3.65	0.501
AE457	Oligo	4.05	0.824587																				AE457	Oligo	4.05	0.461333
AE457	Oligo	4.45	0.820657																				AE457	Oligo	4.45	0.628
AE457	Oligo	4.85	0.814475																				AE457	Oligo	4.85	0.206
AE457	Oligo	5.25	0.834406																				AE457	Oligo	5.25	0.638333
AE457	Oligo	5.65	0.81972																				AE457	Oligo	5.65	0.56
AE457	Oligo	6.05	0.80997																				AE457	Oligo	6.05	0.825
AE457	Oligo	6.45	0.791235																				AE457	Oligo	6.45	0.339
AE457	Oligo	6.85	0.772804																				AE457	Oligo	6.85	0.0735
AE457	Oligo	7.25	0.820965																				AE457	Oligo	7.25	0.108
AE457	Oligo	7.65	0.77086																				AE457	Oligo	7.65	0.1765
AE457	Oligo	8.05	0.788599																				AE457	Oligo	8.05	0.884
AE457	Oligo	8.45	0.761074																				AE457	Oligo	8.45	0.0296667
AE457	Oligo	8.85	0.80092																				AE457	Oligo	8.85	0.118
AE457	Oligo	9.25	0.839309																				AE457	Oligo	9.25	0.235667
AE457	Oligo	9.65	0.983572																				AE457	Oligo	9.65	0.354
AE457	Oligo	10.05	0.875641																				AE457	Oligo	10.05	0.221
AE457	Oligo	10.45	0.869481																				AE457	Oligo	10.45	0.618667
AE457	Oligo	10.85	0.861082																				AE457	Oligo	10.85	0.363
AE457	Oligo	11.25	0.874616																				AE457	Oligo	11.25	0.677333
AE457	Oligo	11.65	0.915844																				AE457	Oligo	11.65	0.608333
AE457	Oligo	12.05	0.990286																				AE457	Oligo	12.05	1.37
AE457	Oligo	12.45	0.980044																				AE457	Oligo	12.45	3.31933
AE457	Oligo	12.85	0.962327																				AE457	Oligo	12.85	3.25
AE457	Oligo	13.25	0.954045																				AE457	Oligo	13.25	4.0805
AE457	Oligo	13.65	0.981411																				AE457	Oligo	13.65	7.06033
AE457	Oligo	14.05	0.975867																				AE457	Oligo	14.05	4.51767
AE457	Oligo	14.45	0.99339																				AE457	Oligo	14.45	4.87067
AE457	Oligo	14.85	0.986925																				AE457	Oligo	14.85	11.5777
AE457	Oligo	15.25	0.964758																				AE457	Oligo	15.25	6.98167
AE457	Oligo	15.65	0.977412																				AE457	Oligo	15.65	4.517
AE457	Oligo	16.05	0.977447																				AE457	Oligo	16.05	10.6057
AE457	Oligo	16.45	0.978384																				AE457	Oligo	16.45	8.985
AE457	Oligo	16.85	1.0312																				AE457	Oligo	16.85	7.11
AE457	Oligo	17.25	0.990708																				AE457	Oligo	17.25	7.139
AE457	Oligo	17.65	0.98024																				AE457	Oligo	17.65	5.47933
AE457	Oligo	18.05	0.999829																				AE457	Oligo	18.05	4.763
AE457	Oligo	18.45	0.993195																				AE457	Oligo	18.45	5.21467
AE457	Oligo	18.85	0.979263																				AE457	Oligo	18.85	6.72667
AE457	Oligo	19.25	0.947617																				AE457	Oligo	19.25	5.75467
AE457	Oligo	19.65	0.971739																				AE457	Oligo	19.65	3.938
AE457	Oligo	20.05	0.977957																				AE457	Oligo	20.05	2.85767
AE457	Oligo	20.45	0.947888																				AE457	Oligo	20.45	3.10333
AE457	Oligo	20.85	0.951963																				AE457	Oligo	20.85	2.573
AE457	Oligo	21.25	1.00524																				AE457	Oligo	21.25	1.699
AE457	Oligo	21.65	0.942216																				AE457	Oligo	21.65	2.30733
AE457	Oligo	22.05	0.982751																				AE457	Oligo	22.05	1.64
AE457	Oligo	22.45	0.99035																				AE457	Oligo	22.45	1.738
AE457	Oligo	22.85	1.00572																				AE457	Oligo	22.85	2.72
AE457	Oligo	23.25	0.962753																				AE457	Oligo	23.25	4.429
AE457	Oligo	23.65	0.948915																				AE457	Oligo	23.65	3.23033
AE609	Oligo	0.166667	0.907147																				AE610	Oligo	0.166667	0.43175
AE609	Oligo	0.566667	0.919708																				AE610	Oligo	0.566667	0.3512
AE609	Oligo	0.966667	0.902176																				AE610	Oligo	0.966667	0.501667
AE609	Oligo	1.36667	0.889163																				AE610	Oligo	1.36667	0.753
AE609	Oligo	1.76667	0.892765																				AE610	Oligo	1.76667	0.44725
AE609	Oligo	2.16667	0.882265																				AE610	Oligo	2.16667	0.2634
AE609	Oligo	2.56667	0.872759																				AE610	Oligo	2.56667	0.4016
AE609	Oligo	2.96667	0.866082																				AE610	Oligo	2.96667	0.35275
AE609	Oligo	3.36667	0.881584																				AE610	Oligo	3.36667	0.455
AE609	Oligo	3.76667	0.846561																				AE610	Oligo	3.76667	0.51775
AE609	Oligo	4.16667	0.858496																				AE610	Oligo	4.16667	0.4896
AE609	Oligo	4.56667	0.893372																				AE610	Oligo	4.56667	0.03925
AE609	Oligo	4.96667	0.89708																				AE610	Oligo	4.96667	0.4644
AE609	Oligo	5.36667	0.910776																				AE610	Oligo	5.36667	0.2634
AE609	Oligo	5.76667	0.894257																				AE610	Oligo	5.76667	0.4518
AE609	Oligo	6.16667	0.887731																				AE610	Oligo	6.16667	0.18825
AE609	Oligo	6.56667	0.876967																				AE610	Oligo	6.56667	0.4768
AE609	Oligo	6.96667	0.852436																				AE610	Oligo	6.96667	0.3138
AE609	Oligo	7.36667	0.876724																				AE610	Oligo	7.36667	0.4456
AE609	Oligo	7.76667	0.880678																				AE610	Oligo	7.76667	0.15675
AE609	Oligo	8.16667	0.908707																				AE610	Oligo	8.16667	0.125667
AE609	Oligo	8.56667	0.906034																				AE610	Oligo	8.56667	0.15675
AE609	Oligo	8.96667	0.904944																				AE610	Oligo	8.96667	0.306
AE609	Oligo	9.36667	0.91489																				AE610	Oligo	9.36667	0.1506
AE609	Oligo	9.76667	0.894324																				AE610	Oligo	9.76667	0.1066
AE609	Oligo	10.1667	0.861794																				AE610	Oligo	10.1667	0.3578
AE609	Oligo	10.5667	0.947147																				AE610	Oligo	10.5667	0.245
AE609	Oligo	10.9667	0.878912																				AE610	Oligo	10.9667	0.2196
AE609	Oligo	11.3667	0.903289																				AE610	Oligo	11.3667	0.3886
AE609	Oligo	11.7667	0.886482																				AE610	Oligo	11.7667	0.2384
AE609	Oligo	12.1667	0.908529																				AE610	Oligo	12.1667	0.67425
AE609	Oligo	12.5667	0.937404																				AE610	Oligo	12.5667	0.7844
AE609	Oligo	12.9667	0.968758																				AE610	Oligo	12.9667	0.392
AE609	Oligo	13.3667	0.962915																				AE610	Oligo	13.3667	0.5712
AE609	Oligo	13.7667	0.94114																				AE610	Oligo	13.7667	0.6086
AE609	Oligo	14.1667	0.944003																				AE610	Oligo	14.1667	0.2824
AE609	Oligo	14.5667	0.95386																				AE610	Oligo	14.5667	0.7375
AE609	Oligo	14.9667	0.951804																				AE610	Oligo	14.9667	0.8098
AE609	Oligo	15.3667	0.948055																				AE610	Oligo	15.3667	0.2355
AE609	Oligo	15.7667	0.960164																				AE610	Oligo	15.7667	0.293
AE609	Oligo	16.1667	0.93732																				AE610	Oligo	16.1667	1.64725
AE609	Oligo	16.5667	0.955198																				AE610	Oligo	16.5667	0.816
AE609	Oligo	16.9667	0.955377																				AE610	Oligo	16.9667	0.772
AE609	Oligo	17.3667	0.947925																				AE610	Oligo	17.3667	0.615
AE609	Oligo	17.7667	0.956401																				AE610	Oligo	17.7667	0.4644
AE609	Oligo	18.1667	0.970394																				AE610	Oligo	18.1667	0.63525
AE609	Oligo	18.5667	0.946758																				AE610	Oligo	18.5667	1.93775
AE609	Oligo	18.9667	0.974913																				AE610	Oligo	18.9667	0.8032
AE609	Oligo	19.3667	0.940154																				AE610	Oligo	19.3667	0.667
AE609	Oligo	19.7667	0.934478																				AE610	Oligo	19.7667	0.863
AE609	Oligo	20.1667	0.925024																				AE610	Oligo	20.1667	0.5648
AE609	Oligo	20.5667	0.947556																				AE610	Oligo	20.5667	0.698
AE609	Oligo	20.9667	0.923925																				AE610	Oligo	20.9667	0.5334
AE609	Oligo	21.3667	0.946507																				AE610	Oligo	21.3667	0.502
AE609	Oligo	21.7667	0.933971																				AE610	Oligo	21.7667	0.2448
AE609	Oligo	22.1667	0.944391																				AE610	Oligo	22.1667	0.4454
AE609	Oligo	22.5667	0.925359																				AE610	Oligo	22.5667	0.5962
AE609	Oligo	22.9667	0.907788																				AE610	Oligo	22.9667	0.6745
AE609	Oligo	23.3667	0.941445																				AE610	Oligo	23.3667	0.4642
AE609	Oligo	23.7667	0.937029																				AE610	Oligo	23.7667	0.3264
AE610	Oligo	0.166667	0.851554																				AE611	Oligo	0.166667	0.753
AE610	Oligo	0.566667	0.869636																				AE611	Oligo	0.566667	0.5335
AE610	Oligo	0.966667	0.838239																				AE611	Oligo	0.966667	1.08233
AE610	Oligo	1.36667	0.832889																				AE611	Oligo	1.36667	1.85117
AE610	Oligo	1.76667	0.799693																				AE611	Oligo	1.76667	1.57933
AE610	Oligo	2.16667	0.81317																				AE611	Oligo	2.16667	1.74133
AE610	Oligo	2.56667	0.838724																				AE611	Oligo	2.56667	1.03517
AE610	Oligo	2.96667	0.811534																				AE611	Oligo	2.96667	0.773833
AE610	Oligo	3.36667	0.797807																				AE611	Oligo	3.36667	0.632833
AE610	Oligo	3.76667	0.751407																				AE611	Oligo	3.76667	0.8785
AE610	Oligo	4.16667	0.812891																				AE611	Oligo	4.16667	0.5462
AE610	Oligo	4.56667	0.833262																				AE611	Oligo	4.56667	0.365667
AE610	Oligo	4.96667	0.829903																				AE611	Oligo	4.96667	0.3136
AE610	Oligo	5.36667	0.822874																				AE611	Oligo	5.36667	0.5394
AE610	Oligo	5.76667	0.828656																				AE611	Oligo	5.76667	0.2615
AE610	Oligo	6.16667	0.832858																				AE611	Oligo	6.16667	0.282333
AE610	Oligo	6.56667	0.804878																				AE611	Oligo	6.56667	0.2636
AE610	Oligo	6.96667	0.821186																				AE611	Oligo	6.96667	0.470667
AE610	Oligo	7.36667	0.824092																				AE611	Oligo	7.36667	0.522667
AE610	Oligo	7.76667	0.835992																				AE611	Oligo	7.76667	0.1944
AE610	Oligo	8.16667	0.88995																				AE611	Oligo	8.16667	0.381667
AE610	Oligo	8.56667	0.877907																				AE611	Oligo	8.56667	0.2948
AE610	Oligo	8.96667	0.882063																				AE611	Oligo	8.96667	0.439167
AE610	Oligo	9.36667	0.81809																				AE611	Oligo	9.36667	0.507333
AE610	Oligo	9.76667	0.843346																				AE611	Oligo	9.76667	0.549333
AE610	Oligo	10.1667	0.834965																				AE611	Oligo	10.1667	0.591167
AE610	Oligo	10.5667	0.861679																				AE611	Oligo	10.5667	0.4016
AE610	Oligo	10.9667	0.866319																				AE611	Oligo	10.9667	0.46
AE610	Oligo	11.3667	0.876489																				AE611	Oligo	11.3667	0.522833
AE610	Oligo	11.7667	0.881366																				AE611	Oligo	11.7667	1.34917
AE610	Oligo	12.1667	0.888984																				AE611	Oligo	12.1667	2.003
AE610	Oligo	12.5667	0.926928																				AE611	Oligo	12.5667	3.169
AE610	Oligo	12.9667	0.924349																				AE611	Oligo	12.9667	2.9992
AE610	Oligo	13.3667	0.935282																				AE611	Oligo	13.3667	2.79233
AE610	Oligo	13.7667	0.939693																				AE611	Oligo	13.7667	3.46167
AE610	Oligo	14.1667	0.956704																				AE611	Oligo	14.1667	3.7712
AE610	Oligo	14.5667	0.959687																				AE611	Oligo	14.5667	3.99
AE610	Oligo	14.9667	0.950709																				AE611	Oligo	14.9667	3.54033
AE610	Oligo	15.3667	0.937238																				AE611	Oligo	15.3667	3.25267
AE610	Oligo	15.7667	0.941455																				AE611	Oligo	15.7667	4.86325
AE610	Oligo	16.1667	0.952417																				AE611	Oligo	16.1667	3.37783
AE610	Oligo	16.5667	0.94922																				AE611	Oligo	16.5667	2.761
AE610	Oligo	16.9667	0.938974																				AE611	Oligo	16.9667	2.7505
AE610	Oligo	17.3667	0.948216																				AE611	Oligo	17.3667	2.6986
AE610	Oligo	17.7667	0.910922																				AE611	Oligo	17.7667	2.1648
AE610	Oligo	18.1667	0.948727																				AE611	Oligo	18.1667	3.41983
AE610	Oligo	18.5667	0.923511																				AE611	Oligo	18.5667	2.70333
AE610	Oligo	18.9667	0.947583																				AE611	Oligo	18.9667	1.7465
AE610	Oligo	19.3667	0.936679																				AE611	Oligo	19.3667	2.52583
AE610	Oligo	19.7667	0.969685																				AE611	Oligo	19.7667	1.4695
AE610	Oligo	20.1667	0.912103																				AE611	Oligo	20.1667	1.9035
AE610	Oligo	20.5667	0.933637																				AE611	Oligo	20.5667	1.344
AE610	Oligo	20.9667	0.879877																				AE611	Oligo	20.9667	0.951833
AE610	Oligo	21.3667	0.903352																				AE611	Oligo	21.3667	1.08233
AE610	Oligo	21.7667	0.900688																				AE611	Oligo	21.7667	0.5776
AE610	Oligo	22.1667	0.906356																				AE611	Oligo	22.1667	0.4642
AE610	Oligo	22.5667	0.92543																				AE611	Oligo	22.5667	0.4642
AE610	Oligo	22.9667	0.936666																				AE611	Oligo	22.9667	1.88233
AE610	Oligo	23.3667	0.921917																				AE611	Oligo	23.3667	0.899333
AE610	Oligo	23.7667	0.912352																				AE611	Oligo	23.7667	1.1738
AE611	Oligo	0.166667	0.925583																				AE612	Oligo	0.166667	0.6088
AE611	Oligo	0.566667	0.916428																				AE612	Oligo	0.566667	0.889
AE611	Oligo	0.966667	0.924574																				AE612	Oligo	0.966667	1.07717
AE611	Oligo	1.36667	0.908279																				AE612	Oligo	1.36667	0.836667
AE611	Oligo	1.76667	0.914768																				AE612	Oligo	1.76667	0.518167
AE611	Oligo	2.16667	0.907847																				AE612	Oligo	2.16667	0.6695
AE611	Oligo	2.56667	0.908544																				AE612	Oligo	2.56667	0.690167
AE611	Oligo	2.96667	0.8712																				AE612	Oligo	2.96667	0.815667
AE611	Oligo	3.36667	0.849169																				AE612	Oligo	3.36667	0.486333
AE611	Oligo	3.76667	0.837217																				AE612	Oligo	3.76667	0.491333
AE611	Oligo	4.16667	0.816055																				AE612	Oligo	4.16667	0.3704
AE611	Oligo	4.56667	0.840252																				AE612	Oligo	4.56667	0.2405
AE611	Oligo	4.96667	0.86665																				AE612	Oligo	4.96667	0.460167
AE611	Oligo	5.36667	0.892463																				AE612	Oligo	5.36667	0.345
AE611	Oligo	5.76667	0.843069																				AE612	Oligo	5.76667	0.313667
AE611	Oligo	6.16667	0.821878																				AE612	Oligo	6.16667	0.460167
AE611	Oligo	6.56667	0.858445																				AE612	Oligo	6.56667	0.538667
AE611	Oligo	6.96667	0.850921																				AE612	Oligo	6.96667	0.0941667
AE611	Oligo	7.36667	0.847764																				AE612	Oligo	7.36667	0.318833
AE611	Oligo	7.76667	0.843081																				AE612	Oligo	7.76667	0.329333
AE611	Oligo	8.16667	0.831094																				AE612	Oligo	8.16667	0.324333
AE611	Oligo	8.56667	0.853481																				AE612	Oligo	8.56667	0.1935
AE611	Oligo	8.96667	0.861677																				AE612	Oligo	8.96667	0.491333
AE611	Oligo	9.36667	0.821814																				AE612	Oligo	9.36667	0.172667
AE611	Oligo	9.76667	0.842747																				AE612	Oligo	9.76667	0.3035
AE611	Oligo	10.1667	0.876304																				AE612	Oligo	10.1667	0.360833
AE611	Oligo	10.5667	0.863479																				AE612	Oligo	10.5667	0.1632
AE611	Oligo	10.9667	0.869623																				AE612	Oligo	10.9667	0.3072
AE611	Oligo	11.3667	0.942573																				AE612	Oligo	11.3667	0.3135
AE611	Oligo	11.7667	0.935541																				AE612	Oligo	11.7667	0.564667
AE611	Oligo	12.1667	0.957887																				AE612	Oligo	12.1667	0.941167
AE611	Oligo	12.5667	0.959118																				AE612	Oligo	12.5667	1.52683
AE611	Oligo	12.9667	0.952492																				AE612	Oligo	12.9667	1.647
AE611	Oligo	13.3667	0.950561																				AE612	Oligo	13.3667	1.2928
AE611	Oligo	13.7667	0.967523																				AE612	Oligo	13.7667	1.595
AE611	Oligo	14.1667	0.968369																				AE612	Oligo	14.1667	2.2464
AE611	Oligo	14.5667	0.95101																				AE612	Oligo	14.5667	2.90733
AE611	Oligo	14.9667	0.951292																				AE612	Oligo	14.9667	2.40583
AE611	Oligo	15.3667	0.985034																				AE612	Oligo	15.3667	2.441
AE611	Oligo	15.7667	0.972323																				AE612	Oligo	15.7667	1.81983
AE611	Oligo	16.1667	0.956181																				AE612	Oligo	16.1667	2.15417
AE611	Oligo	16.5667	0.965857																				AE612	Oligo	16.5667	1.64733
AE611	Oligo	16.9667	0.962246																				AE612	Oligo	16.9667	1.79883
AE611	Oligo	17.3667	0.961086																				AE612	Oligo	17.3667	2.165
AE611	Oligo	17.7667	0.957446																				AE612	Oligo	17.7667	1.4936
AE611	Oligo	18.1667	0.951089																				AE612	Oligo	18.1667	1.7205
AE611	Oligo	18.5667	0.927032																				AE612	Oligo	18.5667	1.46933
AE611	Oligo	18.9667	0.958066																				AE612	Oligo	18.9667	1.80933
AE611	Oligo	19.3667	0.93884																				AE612	Oligo	19.3667	0.983333
AE611	Oligo	19.7667	0.95788																				AE612	Oligo	19.7667	1.5845
AE611	Oligo	20.1667	0.952113																				AE612	Oligo	20.1667	1.49017
AE611	Oligo	20.5667	0.946677																				AE612	Oligo	20.5667	1.4955
AE611	Oligo	20.9667	0.899045																				AE612	Oligo	20.9667	1.22367
AE611	Oligo	21.3667	0.912666																				AE612	Oligo	21.3667	0.8625
AE611	Oligo	21.7667	0.880654																				AE612	Oligo	21.7667	0.758167
AE611	Oligo	22.1667	0.889242																				AE612	Oligo	22.1667	0.821
AE611	Oligo	22.5667	0.875894																				AE612	Oligo	22.5667	1.4065
AE611	Oligo	22.9667	0.891403																				AE612	Oligo	22.9667	1.4872
AE611	Oligo	23.3667	0.93523																				AE612	Oligo	23.3667	1.03533
AE611	Oligo	23.7667	0.953602																				AE612	Oligo	23.7667	0.5755
AE612	Oligo	0.166667	0.88673																				AH11	Oligo	0.216667	0.688429
AE612	Oligo	0.566667	0.89045																				AH11	Oligo	0.25	0.247
AE612	Oligo	0.966667	0.879975																				AH11	Oligo	0.333333	0
AE612	Oligo	1.36667	0.882259																				AH11	Oligo	0.616667	0.617714
AE612	Oligo	1.76667	0.858856																				AH11	Oligo	0.65	0.803
AE612	Oligo	2.16667	0.859523																				AH11	Oligo	0.733333	0.445
AE612	Oligo	2.56667	0.830219																				AH11	Oligo	1.01667	0.476714
AE612	Oligo	2.96667	0.822116																				AH11	Oligo	1.05	1.606
AE612	Oligo	3.36667	0.808152																				AH11	Oligo	1.13333	0.164
AE612	Oligo	3.76667	0.794708																				AH11	Oligo	1.41667	1.1742
AE612	Oligo	4.16667	0.805168																				AH11	Oligo	1.45	0
AE612	Oligo	4.56667	0.804655																				AH11	Oligo	1.53333	0
AE612	Oligo	4.96667	0.81985																				AH11	Oligo	1.81667	1.26243
AE612	Oligo	5.36667	0.822478																				AH11	Oligo	1.93333	0
AE612	Oligo	5.76667	0.793996																				AH11	Oligo	2.21667	0.485286
AE612	Oligo	6.16667	0.785509																				AH11	Oligo	2.25	0
AE612	Oligo	6.56667	0.786968																				AH11	Oligo	2.33333	0.445
AE612	Oligo	6.96667	0.79121																				AH11	Oligo	2.61667	0.882857
AE612	Oligo	7.36667	0.796532																				AH11	Oligo	2.65	0
AE612	Oligo	7.76667	0.813223																				AH11	Oligo	2.73333	0.3745
AE612	Oligo	8.16667	0.809996																				AH11	Oligo	3.01667	0.291429
AE612	Oligo	8.56667	0.855317																				AH11	Oligo	3.05	0.247
AE612	Oligo	8.96667	0.859956																				AH11	Oligo	3.13333	0.164
AE612	Oligo	9.36667	0.824888																				AH11	Oligo	3.41667	1.04186
AE612	Oligo	9.76667	0.82716																				AH11	Oligo	3.45	0.186
AE612	Oligo	10.1667	0.866999																				AH11	Oligo	3.53333	0.2805
AE612	Oligo	10.5667	0.868126																				AH11	Oligo	3.81667	0.909286
AE612	Oligo	10.9667	0.821095																				AH11	Oligo	3.85	0
AE612	Oligo	11.3667	0.873748																				AH11	Oligo	3.93333	0.7255
AE612	Oligo	11.7667	0.881353																				AH11	Oligo	4.21667	0.577
AE612	Oligo	12.1667	0.901546																				AH11	Oligo	4.25	0.371
AE612	Oligo	12.5667	0.937059																				AH11	Oligo	4.33333	0.14
AE612	Oligo	12.9667	0.945255																				AH11	Oligo	4.61667	0.164833
AE612	Oligo	13.3667	0.932437																				AH11	Oligo	4.65	1.421
AE612	Oligo	13.7667	0.944345																				AH11	Oligo	4.73333	0.7255
AE612	Oligo	14.1667	0.936726																				AH11	Oligo	5.01667	0.2842
AE612	Oligo	14.5667	0.93608																				AH11	Oligo	5.05	0.247
AE612	Oligo	14.9667	0.954045																				AH11	Oligo	5.13333	0.0935
AE612	Oligo	15.3667	0.922715																				AH11	Oligo	5.41667	0.194286
AE612	Oligo	15.7667	0.95403																				AH11	Oligo	5.45	0
AE612	Oligo	16.1667	0.945407																				AH11	Oligo	5.53333	0.3275
AE612	Oligo	16.5667	0.958228																				AH11	Oligo	5.81667	0.2102
AE612	Oligo	16.9667	0.94684																				AH11	Oligo	5.85	0.68
AE612	Oligo	17.3667	0.956863																				AH11	Oligo	5.93333	0.866
AE612	Oligo	17.7667	0.939933																				AH11	Oligo	6.21667	0.00885714
AE612	Oligo	18.1667	0.916706																				AH11	Oligo	6.25	0.557
AE612	Oligo	18.5667	0.903775																				AH11	Oligo	6.33333	0.5385
AE612	Oligo	18.9667	0.925297																				AH11	Oligo	6.61667	0.344143
AE612	Oligo	19.3667	0.916995																				AH11	Oligo	6.65	0
AE612	Oligo	19.7667	0.904507																				AH11	Oligo	6.73333	0.4445
AE612	Oligo	20.1667	0.921011																				AH11	Oligo	7.01667	0.4225
AE612	Oligo	20.5667	0.931492																				AH11	Oligo	7.05	0
AE612	Oligo	20.9667	0.887949																				AH11	Oligo	7.13333	0.094
AE612	Oligo	21.3667	0.917367																				AH11	Oligo	7.41667	0.370833
AE612	Oligo	21.7667	0.891389																				AH11	Oligo	7.53333	0.234
AE612	Oligo	22.1667	0.890168																				AH11	Oligo	7.81667	0.576667
AE612	Oligo	22.5667	0.898665																				AH11	Oligo	7.85	1.113
AE612	Oligo	22.9667	0.922854																				AH11	Oligo	7.93333	0.0935
AE612	Oligo	23.3667	0.886093																				AH11	Oligo	8.21667	0.0515
AE612	Oligo	23.7667	0.887097																				AH11	Oligo	8.25	2.595
AH11	Oligo	0.216667	0.954939																				AH11	Oligo	8.33333	0
AH11	Oligo	0.25	0.952164																				AH11	Oligo	8.61667	0.335286
AH11	Oligo	0.333333	0.950313																				AH11	Oligo	8.65	0.309
AH11	Oligo	0.616667	0.924032																				AH11	Oligo	8.73333	0.468
AH11	Oligo	0.65	0.974858																				AH11	Oligo	9.01667	0.38625
AH11	Oligo	0.733333	0.922173																				AH11	Oligo	9.05	0.371
AH11	Oligo	1.01667	0.89692																				AH11	Oligo	9.13333	0.398
AH11	Oligo	1.05	0.935175																				AH11	Oligo	9.41667	0.361857
AH11	Oligo	1.13333	0.894037																				AH11	Oligo	9.45	0.556
AH11	Oligo	1.41667	0.885986																				AH11	Oligo	9.53333	0
AH11	Oligo	1.45	0.863068																				AH11	Oligo	9.81667	0.267833
AH11	Oligo	1.53333	0.922438																				AH11	Oligo	9.85	0.495
AH11	Oligo	1.81667	0.928124																				AH11	Oligo	9.93333	0.702
AH11	Oligo	1.93333	0.971291																				AH11	Oligo	10.2167	0.441571
AH11	Oligo	2.21667	0.920004																				AH11	Oligo	10.25	0.556
AH11	Oligo	2.25	0.91877																				AH11	Oligo	10.3333	0.046
AH11	Oligo	2.33333	0.937966																				AH11	Oligo	10.6167	0.203
AH11	Oligo	2.61667	0.892444																				AH11	Oligo	10.65	0.371
AH11	Oligo	2.65	0.937635																				AH11	Oligo	10.7333	0
AH11	Oligo	2.73333	0.871789																				AH11	Oligo	11.0167	0.216167
AH11	Oligo	3.01667	0.854641																				AH11	Oligo	11.05	0.865
AH11	Oligo	3.05	0.872074																				AH11	Oligo	11.1333	0.515
AH11	Oligo	3.13333	0.903644																				AH11	Oligo	11.4167	0.752
AH11	Oligo	3.41667	0.854995																				AH11	Oligo	11.45	0.989
AH11	Oligo	3.45	0.837214																				AH11	Oligo	11.5333	1.685
AH11	Oligo	3.53333	0.851046																				AH11	Oligo	11.8167	0.194286
AH11	Oligo	3.81667	0.836239																				AH11	Oligo	11.85	1.0195
AH11	Oligo	3.85	0.852005																				AH11	Oligo	11.9333	0
AH11	Oligo	3.93333	0.894436																				AH11	Oligo	12.2167	0.229714
AH11	Oligo	4.21667	0.823513																				AH11	Oligo	12.25	0
AH11	Oligo	4.25	0.88087																				AH11	Oligo	12.3333	0
AH11	Oligo	4.33333	0.926268																				AH11	Oligo	12.6167	0.423714
AH11	Oligo	4.61667	0.794421																				AH11	Oligo	12.65	0.37
AH11	Oligo	4.65	0.785376																				AH11	Oligo	12.7333	0.609
AH11	Oligo	4.73333	0.912971																				AH11	Oligo	13.0167	0.441286
AH11	Oligo	5.01667	0.7868																				AH11	Oligo	13.05	2.905
AH11	Oligo	5.05	0.837216																				AH11	Oligo	13.1333	0.562
AH11	Oligo	5.13333	0.88381																				AH11	Oligo	13.4167	0.865
AH11	Oligo	5.41667	0.800115																				AH11	Oligo	13.45	0.495
AH11	Oligo	5.45	0.789654																				AH11	Oligo	13.5333	0
AH11	Oligo	5.53333	0.883506																				AH11	Oligo	13.8167	1.04157
AH11	Oligo	5.81667	0.800913																				AH11	Oligo	13.85	0.185
AH11	Oligo	5.85	0.799714																				AH11	Oligo	13.9333	1.264
AH11	Oligo	5.93333	0.816383																				AH11	Oligo	14.2167	1.17388
AH11	Oligo	6.21667	0.812744																				AH11	Oligo	14.25	0.248
AH11	Oligo	6.25	0.860564																				AH11	Oligo	14.3333	0.796
AH11	Oligo	6.33333	0.784535																				AH11	Oligo	14.6167	1.12787
AH11	Oligo	6.61667	0.808609																				AH11	Oligo	14.7333	0.749
AH11	Oligo	6.65	0.7726																				AH11	Oligo	15.0167	1.44437
AH11	Oligo	6.73333	0.800612																				AH11	Oligo	15.1333	3.043
AH11	Oligo	7.01667	0.807498																				AH11	Oligo	15.4167	1.52188
AH11	Oligo	7.05	0.84147																				AH11	Oligo	15.45	0.556
AH11	Oligo	7.13333	0.845042																				AH11	Oligo	15.5333	0.14
AH11	Oligo	7.41667	0.832523																				AH11	Oligo	15.8167	0.733875
AH11	Oligo	7.53333	0.797275																				AH11	Oligo	15.85	2.163
AH11	Oligo	7.81667	0.779252																				AH11	Oligo	15.9333	0.281
AH11	Oligo	7.85	0.852996																				AH11	Oligo	16.2167	1.09662
AH11	Oligo	7.93333	0.826357																				AH11	Oligo	16.25	2.781
AH11	Oligo	8.21667	0.789376																				AH11	Oligo	16.3333	2.435
AH11	Oligo	8.25	0.785376																				AH11	Oligo	16.6167	1.17417
AH11	Oligo	8.33333	0.853669																				AH11	Oligo	16.65	3.523
AH11	Oligo	8.61667	0.791796																				AH11	Oligo	16.7333	0.796
AH11	Oligo	8.65	0.789654																				AH11	Oligo	17.0167	1.05057
AH11	Oligo	8.73333	0.878866																				AH11	Oligo	17.05	0.618
AH11	Oligo	9.01667	0.795262																				AH11	Oligo	17.1333	0.703
AH11	Oligo	9.05	0.785379																				AH11	Oligo	17.4167	1.80971
AH11	Oligo	9.13333	0.844342																				AH11	Oligo	17.45	1.051
AH11	Oligo	9.41667	0.803072																				AH11	Oligo	17.5333	0
AH11	Oligo	9.45	0.852006																				AH11	Oligo	17.8167	1.47538
AH11	Oligo	9.53333	0.823755																				AH11	Oligo	17.85	2.596
AH11	Oligo	9.81667	0.804365																				AH11	Oligo	18.2167	1.32088
AH11	Oligo	9.85	0.815622																				AH11	Oligo	18.25	0.124
AH11	Oligo	9.93333	0.77288																				AH11	Oligo	18.3333	0
AH11	Oligo	10.2167	0.782459																				AH11	Oligo	18.6167	1.67637
AH11	Oligo	10.25	0.810631																				AH11	Oligo	18.65	2.657
AH11	Oligo	10.3333	0.832948																				AH11	Oligo	18.7333	2.2
AH11	Oligo	10.6167	0.788586																				AH11	Oligo	19.0167	0.9655
AH11	Oligo	10.65	0.807912																				AH11	Oligo	19.05	2.225
AH11	Oligo	10.7333	0.849242																				AH11	Oligo	19.1333	2.574
AH11	Oligo	11.0167	0.822741																				AH11	Oligo	19.4167	1.024
AH11	Oligo	11.05	0.795041																				AH11	Oligo	19.45	1.545
AH11	Oligo	11.1333	0.923592																				AH11	Oligo	19.5333	0.796
AH11	Oligo	11.4167	0.847898																				AH11	Oligo	19.8167	0.687375
AH11	Oligo	11.45	0.827407																				AH11	Oligo	19.85	0.618
AH11	Oligo	11.5333	0.828719																				AH11	Oligo	19.9333	0
AH11	Oligo	11.8167	0.854875																				AH11	Oligo	20.2167	1.17388
AH11	Oligo	11.85	0.824804																				AH11	Oligo	20.25	0.494
AH11	Oligo	11.9333	0.86956																				AH11	Oligo	20.3333	2.762
AH11	Oligo	12.2167	0.900777																				AH11	Oligo	20.6167	0.532875
AH11	Oligo	12.25	0.912691																				AH11	Oligo	20.65	0.803
AH11	Oligo	12.3333	0.837428																				AH11	Oligo	21.0167	0.640875
AH11	Oligo	12.6167	0.935598																				AH11	Oligo	21.05	2.163
AH11	Oligo	12.65	0.927399																				AH11	Oligo	21.1333	0
AH11	Oligo	12.7333	0.903232																				AH11	Oligo	21.4167	1.04143
AH11	Oligo	13.0167	0.96292																				AH11	Oligo	21.45	0
AH11	Oligo	13.05	0.970099																				AH11	Oligo	21.5333	0
AH11	Oligo	13.1333	0.975705																				AH11	Oligo	21.8167	0.664375
AH11	Oligo	13.4167	0.978245																				AH11	Oligo	21.85	0.309
AH11	Oligo	13.45	0.976211																				AH11	Oligo	21.9333	0.656
AH11	Oligo	13.5333	1.01471																				AH11	Oligo	22.2167	0.64125
AH11	Oligo	13.8167	0.98531																				AH11	Oligo	22.25	1.607
AH11	Oligo	13.85	0.98321																				AH11	Oligo	22.3333	0
AH11	Oligo	13.9333	1.01666																				AH11	Oligo	22.6167	0.795625
AH11	Oligo	14.2167	0.967487																				AH11	Oligo	22.7333	1.638
AH11	Oligo	14.25	0.976712																				AH11	Oligo	23.0167	0.4635
AH11	Oligo	14.3333	1.04241																				AH11	Oligo	23.05	0.247
AH11	Oligo	14.6167	0.975901																				AH11	Oligo	23.1333	0
AH11	Oligo	14.7333	1.0666																				AH11	Oligo	23.4167	0.641125
AH11	Oligo	15.0167	0.990271																				AH11	Oligo	23.45	1.916
AH11	Oligo	15.1333	0.976874																				AH11	Oligo	23.5333	0.842
AH11	Oligo	15.4167	1.01135																				AH11	Oligo	23.8167	0.911375
AH11	Oligo	15.45	1.01879																				AH11	Oligo	23.85	0.927
AH11	Oligo	15.5333	1.07592																				AH11	Oligo	23.9333	0.281
AH11	Oligo	15.8167	0.995552																				AH12	Oligo	0.216667	0.564714
AH11	Oligo	15.85	1.02696																				AH12	Oligo	0.25	0.432
AH11	Oligo	15.9333	1.06522																				AH12	Oligo	0.333333	0.5855
AH11	Oligo	16.2167	0.971667																				AH12	Oligo	0.616667	0.277833
AH11	Oligo	16.25	1.04933																				AH12	Oligo	0.65	0.062
AH11	Oligo	16.3333	1.02929																				AH12	Oligo	0.733333	0.1405
AH11	Oligo	16.6167	0.966237																				AH12	Oligo	1.01667	0.6695
AH11	Oligo	16.65	1.05814																				AH12	Oligo	1.05	1.297
AH11	Oligo	16.7333	0.971679																				AH12	Oligo	1.13333	0.234
AH11	Oligo	17.0167	0.974978																				AH12	Oligo	1.41667	0.556143
AH11	Oligo	17.05	1.01086																				AH12	Oligo	1.45	0
AH11	Oligo	17.1333	1.0282																				AH12	Oligo	1.53333	0.188
AH11	Oligo	17.4167	0.966218																				AH12	Oligo	1.81667	0.759143
AH11	Oligo	17.45	0.985463																				AH12	Oligo	1.85	0
AH11	Oligo	17.5333	1.05616																				AH12	Oligo	1.93333	0.141
AH11	Oligo	17.8167	0.969231																				AH12	Oligo	2.21667	0.211571
AH11	Oligo	17.85	0.995145																				AH12	Oligo	2.25	0.557
AH11	Oligo	18.2167	0.970327																				AH12	Oligo	2.33333	0.702
AH11	Oligo	18.25	0.995324																				AH12	Oligo	2.61667	0.847429
AH11	Oligo	18.3333	0.974249																				AH12	Oligo	2.65	0
AH11	Oligo	18.6167	0.979107																				AH12	Oligo	2.73333	0.492
AH11	Oligo	18.65	1.02066																				AH12	Oligo	3.01667	0.326429
AH11	Oligo	18.7333	0.927133																				AH12	Oligo	3.05	0
AH11	Oligo	19.0167	0.972345																				AH12	Oligo	3.13333	0.421
AH11	Oligo	19.05	1.03109																				AH12	Oligo	3.41667	0.916667
AH11	Oligo	19.1333	0.986017																				AH12	Oligo	3.45	0.804
AH11	Oligo	19.4167	0.954216																				AH12	Oligo	3.53333	0.936
AH11	Oligo	19.45	0.99159																				AH12	Oligo	3.81667	0.785714
AH11	Oligo	19.5333	0.949124																				AH12	Oligo	3.85	0.432
AH11	Oligo	19.8167	0.958588																				AH12	Oligo	3.93333	1.077
AH11	Oligo	19.85	0.981351																				AH12	Oligo	4.21667	0.731333
AH11	Oligo	19.9333	0.876981																				AH12	Oligo	4.25	0
AH11	Oligo	20.2167	0.951066																				AH12	Oligo	4.33333	0.7025
AH11	Oligo	20.25	0.935357																				AH12	Oligo	4.61667	0.538429
AH11	Oligo	20.3333	0.927697																				AH12	Oligo	4.65	0
AH11	Oligo	20.6167	0.944497																				AH12	Oligo	4.73333	0
AH11	Oligo	20.65	0.953649																				AH12	Oligo	5.01667	0.291286
AH11	Oligo	21.0167	0.933304																				AH12	Oligo	5.05	0
AH11	Oligo	21.05	0.943238																				AH12	Oligo	5.13333	0.07
AH11	Oligo	21.1333	1.0235																				AH12	Oligo	5.41667	0.212
AH11	Oligo	21.4167	0.908685																				AH12	Oligo	5.45	0.433
AH11	Oligo	21.45	0.933792																				AH12	Oligo	5.53333	0.117
AH11	Oligo	21.5333	1.01879																				AH12	Oligo	5.81667	0.203143
AH11	Oligo	21.8167	0.931846																				AH12	Oligo	5.85	0.618
AH11	Oligo	21.85	0.939916																				AH12	Oligo	5.93333	0.468
AH11	Oligo	21.9333	1.03678																				AH12	Oligo	6.21667	0.211857
AH11	Oligo	22.2167	0.944879																				AH12	Oligo	6.25	0.433
AH11	Oligo	22.25	0.95254																				AH12	Oligo	6.33333	0.6555
AH11	Oligo	22.3333	1.01636																				AH12	Oligo	6.61667	0.659
AH11	Oligo	22.6167	0.942579																				AH12	Oligo	6.65	0.371
AH11	Oligo	22.7333	1.05939																				AH12	Oligo	6.73333	0.7725
AH11	Oligo	23.0167	0.929492																				AH12	Oligo	7.01667	0.412
AH11	Oligo	23.05	0.945342																				AH12	Oligo	7.05	0
AH11	Oligo	23.1333	1.03102																				AH12	Oligo	7.13333	0.141
AH11	Oligo	23.4167	0.945136																				AH12	Oligo	7.41667	0.238286
AH11	Oligo	23.45	1.01408																				AH12	Oligo	7.45	0
AH11	Oligo	23.5333	1.00703																				AH12	Oligo	7.53333	0.421
AH11	Oligo	23.8167	0.964206																				AH12	Oligo	7.81667	0.406
AH11	Oligo	23.85	0.955288																				AH12	Oligo	7.85	2.04
AH11	Oligo	23.9333	0.937642																				AH12	Oligo	7.93333	0.0935
AH12	Oligo	0.216667	0.904987																				AH12	Oligo	8.21667	0.317429
AH12	Oligo	0.25	0.87687																				AH12	Oligo	8.25	1.483
AH12	Oligo	0.333333	1.02794																				AH12	Oligo	8.33333	0
AH12	Oligo	0.616667	0.888098																				AH12	Oligo	8.61667	0.0707143
AH12	Oligo	0.65	0.881874																				AH12	Oligo	8.65	0
AH12	Oligo	0.733333	0.96744																				AH12	Oligo	8.73333	0.2805
AH12	Oligo	1.01667	0.875028																				AH12	Oligo	9.01667	0.216333
AH12	Oligo	1.05	0.87687																				AH12	Oligo	9.05	0.124
AH12	Oligo	1.13333	0.93632																				AH12	Oligo	9.13333	0
AH12	Oligo	1.41667	0.875147																				AH12	Oligo	9.41667	0.453
AH12	Oligo	1.45	0.837218																				AH12	Oligo	9.45	0.124
AH12	Oligo	1.53333	0.911409																				AH12	Oligo	9.53333	0.1405
AH12	Oligo	1.81667	0.863825																				AH12	Oligo	9.81667	0.476714
AH12	Oligo	1.85	0.811427																				AH12	Oligo	9.85	0.804
AH12	Oligo	1.93333	0.858497																				AH12	Oligo	9.93333	0.328
AH12	Oligo	2.21667	0.864307																				AH12	Oligo	10.2167	0.167714
AH12	Oligo	2.25	0.901998																				AH12	Oligo	10.25	0
AH12	Oligo	2.33333	0.920909																				AH12	Oligo	10.3333	0
AH12	Oligo	2.61667	0.836116																				AH12	Oligo	10.6167	0.329667
AH12	Oligo	2.65	0.958242																				AH12	Oligo	10.65	0.618
AH12	Oligo	2.73333	0.875546																				AH12	Oligo	10.7333	0
AH12	Oligo	3.01667	0.83628																				AH12	Oligo	11.0167	0.1978
AH12	Oligo	3.05	0.871875																				AH12	Oligo	11.1333	0
AH12	Oligo	3.13333	0.884957																				AH12	Oligo	11.4167	0.9516
AH12	Oligo	3.41667	0.821876																				AH12	Oligo	11.45	0.1235
AH12	Oligo	3.45	0.831173																				AH12	Oligo	11.5333	0.608
AH12	Oligo	3.53333	0.838804																				AH12	Oligo	11.8167	0.268
AH12	Oligo	3.81667	0.831095																				AH12	Oligo	11.85	1.0195
AH12	Oligo	3.85	0.832304																				AH12	Oligo	11.9333	0
AH12	Oligo	3.93333	0.861283																				AH12	Oligo	12.2167	0.256
AH12	Oligo	4.21667	0.823441																				AH12	Oligo	12.25	0
AH12	Oligo	4.25	0.844002																				AH12	Oligo	12.3333	0
AH12	Oligo	4.33333	0.875053																				AH12	Oligo	12.6167	0.93475
AH12	Oligo	4.61667	0.808143																				AH12	Oligo	12.65	0.309
AH12	Oligo	4.65	0.783775																				AH12	Oligo	12.7333	1.17
AH12	Oligo	4.73333	0.842743																				AH12	Oligo	13.0167	0.903625
AH12	Oligo	5.01667	0.797574																				AH12	Oligo	13.05	1.36
AH12	Oligo	5.05	0.820184																				AH12	Oligo	13.1333	1.217
AH12	Oligo	5.13333	0.853041																				AH12	Oligo	13.4167	0.916333
AH12	Oligo	5.41667	0.788485																				AH12	Oligo	13.45	2.04
AH12	Oligo	5.45	0.807914																				AH12	Oligo	13.5333	0
AH12	Oligo	5.53333	0.845279																				AH12	Oligo	13.8167	0.919125
AH12	Oligo	5.81667	0.761263																				AH12	Oligo	13.85	1.174
AH12	Oligo	5.85	0.8153																				AH12	Oligo	13.9333	2.715
AH12	Oligo	5.93333	0.778236																				AH12	Oligo	14.2167	1.17388
AH12	Oligo	6.21667	0.787125																				AH12	Oligo	14.25	0.557
AH12	Oligo	6.25	0.788582																				AH12	Oligo	14.3333	2.575
AH12	Oligo	6.33333	0.790615																				AH12	Oligo	14.6167	1.29787
AH12	Oligo	6.61667	0.781007																				AH12	Oligo	14.65	2.967
AH12	Oligo	6.65	0.803568																				AH12	Oligo	14.7333	1.826
AH12	Oligo	6.73333	0.84478																				AH12	Oligo	15.0167	1.18975
AH12	Oligo	7.01667	0.778211																				AH12	Oligo	15.05	2.966
AH12	Oligo	7.05	0.76412																				AH12	Oligo	15.1333	1.451
AH12	Oligo	7.13333	0.825297																				AH12	Oligo	15.4167	1.87712
AH12	Oligo	7.41667	0.784175																				AH12	Oligo	15.45	0.432
AH12	Oligo	7.45	0.839004																				AH12	Oligo	15.5333	0.655
AH12	Oligo	7.53333	0.848634																				AH12	Oligo	15.8167	1.54487
AH12	Oligo	7.81667	0.77868																				AH12	Oligo	15.85	0.494
AH12	Oligo	7.85	0.803067																				AH12	Oligo	15.9333	1.03
AH12	Oligo	7.93333	0.856537																				AH12	Oligo	16.2167	1.23557
AH12	Oligo	8.21667	0.777824																				AH12	Oligo	16.25	0.433
AH12	Oligo	8.25	0.822516																				AH12	Oligo	16.3333	1.592
AH12	Oligo	8.33333	0.863846																				AH12	Oligo	16.6167	2.02387
AH12	Oligo	8.61667	0.783913																				AH12	Oligo	16.65	1.73
AH12	Oligo	8.65	0.828495																				AH12	Oligo	16.7333	2.668
AH12	Oligo	8.73333	0.907																				AH12	Oligo	17.0167	1.53713
AH12	Oligo	9.01667	0.787989																				AH12	Oligo	17.05	2.101
AH12	Oligo	9.05	0.743058																				AH12	Oligo	17.1333	2.013
AH12	Oligo	9.13333	0.889394																				AH12	Oligo	17.4167	1.536
AH12	Oligo	9.41667	0.796882																				AH12	Oligo	17.45	1.174
AH12	Oligo	9.45	0.796473																				AH12	Oligo	17.5333	0.281
AH12	Oligo	9.53333	0.871851																				AH12	Oligo	17.8167	1.56038
AH12	Oligo	9.81667	0.811694																				AH12	Oligo	17.85	0.186
AH12	Oligo	9.85	0.799908																				AH12	Oligo	17.9333	2.247
AH12	Oligo	9.93333	0.751757																				AH12	Oligo	18.2167	0.911375
AH12	Oligo	10.2167	0.815815																				AH12	Oligo	18.25	1.854
AH12	Oligo	10.25	0.817638																				AH12	Oligo	18.3333	1.966
AH12	Oligo	10.3333	0.817877																				AH12	Oligo	18.6167	1.56038
AH12	Oligo	10.6167	0.792637																				AH12	Oligo	18.65	1.853
AH12	Oligo	10.65	0.910703																				AH12	Oligo	18.7333	2.621
AH12	Oligo	10.7333	0.859352																				AH12	Oligo	19.0167	1.13267
AH12	Oligo	11.0167	0.833082																				AH12	Oligo	19.05	0.742
AH12	Oligo	11.1333	0.926585																				AH12	Oligo	19.1333	1.17
AH12	Oligo	11.4167	0.876886																				AH12	Oligo	19.4167	1.49186
AH12	Oligo	11.45	0.854595																				AH12	Oligo	19.5333	0.749
AH12	Oligo	11.5333	0.824375																				AH12	Oligo	19.8167	1.537
AH12	Oligo	11.8167	0.874711																				AH12	Oligo	19.85	1.051
AH12	Oligo	11.85	0.88363																				AH12	Oligo	19.9333	1.357
AH12	Oligo	11.9333	0.877038																				AH12	Oligo	20.2167	1.49171
AH12	Oligo	12.2167	0.90525																				AH12	Oligo	20.25	0.309
AH12	Oligo	12.25	0.889534																				AH12	Oligo	20.3333	0.515
AH12	Oligo	12.3333	0.911526																				AH12	Oligo	20.6167	0.76475
AH12	Oligo	12.6167	0.948426																				AH12	Oligo	20.65	0.556
AH12	Oligo	12.65	0.969559																				AH12	Oligo	20.7333	2.481
AH12	Oligo	12.7333	0.929721																				AH12	Oligo	21.0167	0.865143
AH12	Oligo	13.0167	0.940361																				AH12	Oligo	21.05	1.421
AH12	Oligo	13.05	1.01055																				AH12	Oligo	21.1333	0.281
AH12	Oligo	13.1333	0.979065																				AH12	Oligo	21.4167	1.228
AH12	Oligo	13.4167	0.92344																				AH12	Oligo	21.45	0.927
AH12	Oligo	13.45	1.00744																				AH12	Oligo	21.5333	0.422
AH12	Oligo	13.5333	0.991875																				AH12	Oligo	21.8167	0.445
AH12	Oligo	13.8167	0.935227																				AH12	Oligo	21.85	0.247
AH12	Oligo	13.85	0.984256																				AH12	Oligo	21.9333	0.375
AH12	Oligo	13.9333	0.970307																				AH12	Oligo	22.2167	0.7415
AH12	Oligo	14.2167	0.951374																				AH12	Oligo	22.25	1.421
AH12	Oligo	14.25	1.03299																				AH12	Oligo	22.3333	0
AH12	Oligo	14.3333	1.01025																				AH12	Oligo	22.6167	0.927143
AH12	Oligo	14.6167	0.958967																				AH12	Oligo	22.65	0.741
AH12	Oligo	14.65	1.00588																				AH12	Oligo	23.0167	0.633375
AH12	Oligo	14.7333	1.08557																				AH12	Oligo	23.05	0
AH12	Oligo	15.0167	0.963319																				AH12	Oligo	23.1333	1.358
AH12	Oligo	15.05	1.00258																				AH12	Oligo	23.4167	0.710625
AH12	Oligo	15.1333	0.990062																				AH12	Oligo	23.45	1.607
AH12	Oligo	15.4167	0.976568																				AH12	Oligo	23.5333	1.076
AH12	Oligo	15.45	0.973996																				AH12	Oligo	23.8167	0.750571
AH12	Oligo	15.5333	1.01886																				AH12	Oligo	23.85	0.927
AH12	Oligo	15.8167	0.973815																				AH12	Oligo	23.9333	1.452
AH12	Oligo	15.85	1.02825																				AH13	Oligo	0.216667	0.688286
AH12	Oligo	15.9333	1.03064																				AH13	Oligo	0.25	0.062
AH12	Oligo	16.2167	0.976863																				AH13	Oligo	0.333333	0.3745
AH12	Oligo	16.25	1.04842																				AH13	Oligo	0.616667	0.900286
AH12	Oligo	16.3333	0.973738																				AH13	Oligo	0.65	1.298
AH12	Oligo	16.6167	0.967283																				AH13	Oligo	0.733333	0.8665
AH12	Oligo	16.65	1.01055																				AH13	Oligo	1.01667	0.731167
AH12	Oligo	16.7333	1.01853																				AH13	Oligo	1.05	1.421
AH12	Oligo	17.0167	0.977845																				AH13	Oligo	1.13333	1.194
AH12	Oligo	17.05	0.97621																				AH13	Oligo	1.41667	0.688429
AH12	Oligo	17.1333	1.02537																				AH13	Oligo	1.45	0.124
AH12	Oligo	17.4167	0.962018																				AH13	Oligo	1.53333	0.7495
AH12	Oligo	17.45	0.949062																				AH13	Oligo	1.81667	0.423571
AH12	Oligo	17.5333	1.02254																				AH13	Oligo	1.85	0.679
AH12	Oligo	17.8167	0.966181																				AH13	Oligo	1.93333	0.328
AH12	Oligo	17.85	0.987074																				AH13	Oligo	2.21667	0.0617143
AH12	Oligo	17.9333	1.027																				AH13	Oligo	2.25	0.68
AH12	Oligo	18.2167	0.962978																				AH13	Oligo	2.33333	1.1705
AH12	Oligo	18.25	1.02381																				AH13	Oligo	2.61667	0.644429
AH12	Oligo	18.3333	0.945408																				AH13	Oligo	2.65	0
AH12	Oligo	18.6167	0.958381																				AH13	Oligo	2.73333	1.147
AH12	Oligo	18.65	1.02352																				AH13	Oligo	3.01667	0.564857
AH12	Oligo	18.7333	1.01265																				AH13	Oligo	3.05	0
AH12	Oligo	19.0167	0.969305																				AH13	Oligo	3.13333	0.257
AH12	Oligo	19.05	1.01983																				AH13	Oligo	3.41667	1.13
AH12	Oligo	19.1333	0.961147																				AH13	Oligo	3.45	1.298
AH12	Oligo	19.4167	0.977302																				AH13	Oligo	3.53333	0.6085
AH12	Oligo	19.5333	1.02744																				AH13	Oligo	3.81667	0.415
AH12	Oligo	19.8167	0.977293																				AH13	Oligo	3.85	0.432
AH12	Oligo	19.85	0.996762																				AH13	Oligo	3.93333	1.264
AH12	Oligo	19.9333	0.959618																				AH13	Oligo	4.21667	0.423857
AH12	Oligo	20.2167	0.965835																				AH13	Oligo	4.25	0.556
AH12	Oligo	20.25	0.958243																				AH13	Oligo	4.33333	0.632
AH12	Oligo	20.3333	1.04722																				AH13	Oligo	4.61667	0.4324
AH12	Oligo	20.6167	0.968523																				AH13	Oligo	4.65	0
AH12	Oligo	20.65	0.944013																				AH13	Oligo	4.73333	0.6555
AH12	Oligo	20.7333	1.03857																				AH13	Oligo	5.01667	0.300143
AH12	Oligo	21.0167	0.954175																				AH13	Oligo	5.05	0
AH12	Oligo	21.05	1.02241																				AH13	Oligo	5.13333	0.889
AH12	Oligo	21.1333	1.0131																				AH13	Oligo	5.41667	0.412
AH12	Oligo	21.4167	0.95704																				AH13	Oligo	5.45	0
AH12	Oligo	21.45	1																				AH13	Oligo	5.53333	0.351
AH12	Oligo	21.5333	1.04579																				AH13	Oligo	5.81667	0.195833
AH12	Oligo	21.8167	0.962953																				AH13	Oligo	5.85	0.68
AH12	Oligo	21.85	0.996054																				AH13	Oligo	5.93333	0.6085
AH12	Oligo	21.9333	1.0526																				AH13	Oligo	6.21667	0.141143
AH12	Oligo	22.2167	0.943037																				AH13	Oligo	6.25	0.742
AH12	Oligo	22.25	0.995646																				AH13	Oligo	6.33333	0.328
AH12	Oligo	22.3333	1.03637																				AH13	Oligo	6.61667	1.06067
AH12	Oligo	22.6167	0.98227																				AH13	Oligo	6.65	0
AH12	Oligo	22.65	0.962722																				AH13	Oligo	6.73333	0.398
AH12	Oligo	23.0167	0.921712																				AH13	Oligo	7.01667	0.618
AH12	Oligo	23.05	0.927046																				AH13	Oligo	7.05	0.618
AH12	Oligo	23.1333	1.00617																				AH13	Oligo	7.13333	0.375
AH12	Oligo	23.4167	0.946416																				AH13	Oligo	7.41667	0.546
AH12	Oligo	23.45	0.94871																				AH13	Oligo	7.45	0
AH12	Oligo	23.5333	0.979706																				AH13	Oligo	7.53333	0.772
AH12	Oligo	23.8167	0.913606																				AH13	Oligo	7.81667	0.535333
AH12	Oligo	23.85	0.937636																				AH13	Oligo	7.85	0.742
AH12	Oligo	23.9333	0.995927																				AH13	Oligo	7.93333	0.1405
AH13	Oligo	0.216667	0.926379																				AH13	Oligo	8.21667	0.185286
AH13	Oligo	0.25	0.953074																				AH13	Oligo	8.25	1.792
AH13	Oligo	0.333333	0.919336																				AH13	Oligo	8.33333	0
AH13	Oligo	0.616667	0.895017																				AH13	Oligo	8.61667	0.273714
AH13	Oligo	0.65	0.901999																				AH13	Oligo	8.65	0
AH13	Oligo	0.733333	0.939564																				AH13	Oligo	8.73333	0.0935
AH13	Oligo	1.01667	0.857202																				AH13	Oligo	9.01667	0.278
AH13	Oligo	1.05	0.924787																				AH13	Oligo	9.05	1.36
AH13	Oligo	1.13333	0.936459																				AH13	Oligo	9.13333	0.3745
AH13	Oligo	1.41667	0.874764																				AH13	Oligo	9.41667	0.597167
AH13	Oligo	1.45	0.97831																				AH13	Oligo	9.45	1.36
AH13	Oligo	1.53333	0.985416																				AH13	Oligo	9.53333	0
AH13	Oligo	1.81667	0.860188																				AH13	Oligo	9.81667	0.0884286
AH13	Oligo	1.85	0.917205																				AH13	Oligo	9.85	0
AH13	Oligo	1.93333	0.907853																				AH13	Oligo	9.93333	0.328
AH13	Oligo	2.21667	0.858392																				AH13	Oligo	10.2167	0.344429
AH13	Oligo	2.25	0.856958																				AH13	Oligo	10.25	0.742
AH13	Oligo	2.33333	0.944949																				AH13	Oligo	10.3333	0
AH13	Oligo	2.61667	0.867101																				AH13	Oligo	10.6167	0.362
AH13	Oligo	2.65	0.893286																				AH13	Oligo	10.65	0
AH13	Oligo	2.73333	0.979824																				AH13	Oligo	10.7333	0
AH13	Oligo	3.01667	0.841831																				AH13	Oligo	11.0167	0.203
AH13	Oligo	3.05	0.829366																				AH13	Oligo	11.05	0.371
AH13	Oligo	3.13333	0.969738																				AH13	Oligo	11.1333	0
AH13	Oligo	3.41667	0.807958																				AH13	Oligo	11.4167	0.886
AH13	Oligo	3.45	0.868607																				AH13	Oligo	11.45	0.587
AH13	Oligo	3.53333	0.904752																				AH13	Oligo	11.5333	0.655
AH13	Oligo	3.81667	0.821223																				AH13	Oligo	11.8167	0.113333
AH13	Oligo	3.85	0.885156																				AH13	Oligo	11.85	0.7415
AH13	Oligo	3.93333	0.895377																				AH13	Oligo	11.9333	0
AH13	Oligo	4.21667	0.821528																				AH13	Oligo	12.2167	0.644429
AH13	Oligo	4.25	0.824145																				AH13	Oligo	12.25	0
AH13	Oligo	4.33333	0.891837																				AH13	Oligo	12.3333	0
AH13	Oligo	4.61667	0.775378																				AH13	Oligo	12.6167	1.00425
AH13	Oligo	4.65	0.827405																				AH13	Oligo	12.65	0.247
AH13	Oligo	4.73333	0.938781																				AH13	Oligo	12.7333	0.656
AH13	Oligo	5.01667	0.804872																				AH13	Oligo	13.0167	0.847571
AH13	Oligo	5.05	0.834072																				AH13	Oligo	13.05	1.916
AH13	Oligo	5.13333	0.900092																				AH13	Oligo	13.1333	0.328
AH13	Oligo	5.41667	0.815825																				AH13	Oligo	13.4167	1.035
AH13	Oligo	5.45	0.843515																				AH13	Oligo	13.45	1.669
AH13	Oligo	5.53333	0.872036																				AH13	Oligo	13.5333	0
AH13	Oligo	5.81667	0.809958																				AH13	Oligo	13.8167	1.20957
AH13	Oligo	5.85	0.85916																				AH13	Oligo	13.85	0.185
AH13	Oligo	5.93333	0.789105																				AH13	Oligo	13.9333	0.046
AH13	Oligo	6.21667	0.776629																				AH13	Oligo	14.2167	1.23575
AH13	Oligo	6.25	0.798227																				AH13	Oligo	14.25	1.793
AH13	Oligo	6.33333	0.813118																				AH13	Oligo	14.3333	1.357
AH13	Oligo	6.61667	0.811061																				AH13	Oligo	14.6167	1.22714
AH13	Oligo	6.65	0.815302																				AH13	Oligo	14.65	2.163
AH13	Oligo	6.73333	0.805186																				AH13	Oligo	14.7333	1.92
AH13	Oligo	7.01667	0.803492																				AH13	Oligo	15.0167	2.49843
AH13	Oligo	7.05	0.815302																				AH13	Oligo	15.05	1.05
AH13	Oligo	7.13333	0.810322																				AH13	Oligo	15.1333	0.843
AH13	Oligo	7.41667	0.801485																				AH13	Oligo	15.4167	1.95717
AH13	Oligo	7.45	0.81764																				AH13	Oligo	15.45	6.365
AH13	Oligo	7.53333	0.830828																				AH13	Oligo	15.5333	1.732
AH13	Oligo	7.81667	0.79372																				AH13	Oligo	15.8167	2.7438
AH13	Oligo	7.85	0.811599																				AH13	Oligo	15.85	2.225
AH13	Oligo	7.93333	0.868877																				AH13	Oligo	15.9333	0
AH13	Oligo	8.21667	0.790752																				AH13	Oligo	16.2167	0.8524
AH13	Oligo	8.25	0.755669																				AH13	Oligo	16.25	1.545
AH13	Oligo	8.33333	0.857703																				AH13	Oligo	16.3333	2.575
AH13	Oligo	8.61667	0.780056																				AH13	Oligo	16.6167	2.366
AH13	Oligo	8.65	0.805974																				AH13	Oligo	16.65	1.792
AH13	Oligo	8.73333	0.940211																				AH13	Oligo	16.7333	1.217
AH13	Oligo	9.01667	0.831373																				AH13	Oligo	17.0167	2.12133
AH13	Oligo	9.05	0.81764																				AH13	Oligo	17.05	1.421
AH13	Oligo	9.13333	0.831144																				AH13	Oligo	17.1333	1.311
AH13	Oligo	9.41667	0.810869																				AH13	Oligo	17.4167	1.536
AH13	Oligo	9.45	0.876869																				AH13	Oligo	17.45	2.101
AH13	Oligo	9.53333	0.857086																				AH13	Oligo	17.5333	0
AH13	Oligo	9.81667	0.794997																				AH13	Oligo	17.8167	1.79214
AH13	Oligo	9.85	0.86689																				AH13	Oligo	17.85	1.978
AH13	Oligo	9.93333	0.760183																				AH13	Oligo	17.9333	1.825
AH13	Oligo	10.2167	0.808966																				AH13	Oligo	18.2167	2.03163
AH13	Oligo	10.25	0.824666																				AH13	Oligo	18.25	0.185
AH13	Oligo	10.3333	0.781384																				AH13	Oligo	18.3333	0.702
AH13	Oligo	10.6167	0.810389																				AH13	Oligo	18.6167	2.08575
AH13	Oligo	10.65	0.847064																				AH13	Oligo	18.65	3.398
AH13	Oligo	10.7333	0.764405																				AH13	Oligo	18.7333	1.544
AH13	Oligo	11.0167	0.841068																				AH13	Oligo	19.0167	1.56012
AH13	Oligo	11.05	0.817289																				AH13	Oligo	19.05	1.793
AH13	Oligo	11.1333	0.837447																				AH13	Oligo	19.1333	1.544
AH13	Oligo	11.4167	0.848982																				AH13	Oligo	19.4167	1.25137
AH13	Oligo	11.45	0.856431																				AH13	Oligo	19.45	1.421
AH13	Oligo	11.5333	0.83743																				AH13	Oligo	19.5333	0
AH13	Oligo	11.8167	0.86953																				AH13	Oligo	19.8167	1.37512
AH13	Oligo	11.85	0.858383																				AH13	Oligo	19.85	1.174
AH13	Oligo	11.9333	0.855736																				AH13	Oligo	19.9333	0.047
AH13	Oligo	12.2167	0.897895																				AH13	Oligo	20.2167	1.676
AH13	Oligo	12.25	0.965391																				AH13	Oligo	20.25	0
AH13	Oligo	12.3333	0.819452																				AH13	Oligo	20.3333	0
AH13	Oligo	12.6167	0.932894																				AH13	Oligo	20.6167	0.479125
AH13	Oligo	12.65	0.901825																				AH13	Oligo	20.65	0.309
AH13	Oligo	12.7333	0.853191																				AH13	Oligo	20.7333	2.153
AH13	Oligo	13.0167	0.945926																				AH13	Oligo	21.0167	1.15863
AH13	Oligo	13.05	0.962386																				AH13	Oligo	21.05	2.41
AH13	Oligo	13.1333	0.929552																				AH13	Oligo	21.1333	0
AH13	Oligo	13.4167	0.937218																				AH13	Oligo	21.4167	1.21533
AH13	Oligo	13.45	0.909395																				AH13	Oligo	21.45	1.483
AH13	Oligo	13.5333	0.947464																				AH13	Oligo	21.5333	0.281
AH13	Oligo	13.8167	0.948862																				AH13	Oligo	21.8167	1.29786
AH13	Oligo	13.85	0.97903																				AH13	Oligo	21.85	1.112
AH13	Oligo	13.9333	1.02718																				AH13	Oligo	21.9333	0
AH13	Oligo	14.2167	0.95934																				AH13	Oligo	22.2167	1.36983
AH13	Oligo	14.25	0.989492																				AH13	Oligo	22.25	3.77
AH13	Oligo	14.3333	1.00287																				AH13	Oligo	22.3333	0
AH13	Oligo	14.6167	0.966273																				AH13	Oligo	22.6167	1.07363
AH13	Oligo	14.65	0.97831																				AH13	Oligo	22.65	1.236
AH13	Oligo	14.7333	0.986403																				AH13	Oligo	22.7333	0.655
AH13	Oligo	15.0167	0.971107																				AH13	Oligo	23.0167	1.04262
AH13	Oligo	15.05	0.962722																				AH13	Oligo	23.05	0.803
AH13	Oligo	15.1333	0.986522																				AH13	Oligo	23.1333	0.375
AH13	Oligo	15.4167	0.987987																				AH13	Oligo	23.4167	0.826375
AH13	Oligo	15.45	0.977987																				AH13	Oligo	23.45	2.596
AH13	Oligo	15.5333	1.01204																				AH13	Oligo	23.5333	0.983
AH13	Oligo	15.8167	0.967448																				AH13	Oligo	23.8167	0.973375
AH13	Oligo	15.85	0.995491																				AH13	Oligo	23.85	1.606
AH13	Oligo	15.9333	1.08407																				AH13	Oligo	23.9333	0.281
AH13	Oligo	16.2167	1.00338																				AH14	Oligo	0.216667	0.564857
AH13	Oligo	16.25	1.00452																				AH14	Oligo	0.25	1.545
AH13	Oligo	16.3333	0.996767																				AH14	Oligo	0.333333	0.609
AH13	Oligo	16.6167	0.972855																				AH14	Oligo	0.616667	0.715
AH13	Oligo	16.65	1.02748																				AH14	Oligo	0.65	0.989
AH13	Oligo	16.7333	1.00743																				AH14	Oligo	0.733333	0.281
AH13	Oligo	17.0167	0.990089																				AH14	Oligo	1.01667	0.597333
AH13	Oligo	17.05	1.00324																				AH14	Oligo	1.05	2.904
AH13	Oligo	17.1333	0.958304																				AH14	Oligo	1.13333	0.094
AH13	Oligo	17.4167	0.9507																				AH14	Oligo	1.41667	1.0254
AH13	Oligo	17.45	0.982633																				AH14	Oligo	1.45	1.174
AH13	Oligo	17.5333	1.00903																				AH14	Oligo	1.53333	0.1875
AH13	Oligo	17.8167	1.00398																				AH14	Oligo	1.81667	1.25357
AH13	Oligo	17.85	1																				AH14	Oligo	1.85	1.606
AH13	Oligo	17.9333	1.05469																				AH14	Oligo	1.93333	0.726
AH13	Oligo	18.2167	0.982067																				AH14	Oligo	2.21667	0.538286
AH13	Oligo	18.25	1.01055																				AH14	Oligo	2.25	0
AH13	Oligo	18.3333	0.99533																				AH14	Oligo	2.33333	0.562
AH13	Oligo	18.6167	0.980061																				AH14	Oligo	2.61667	0.679714
AH13	Oligo	18.65	1																				AH14	Oligo	2.73333	0.445
AH13	Oligo	18.7333	0.991312																				AH14	Oligo	3.01667	0.344
AH13	Oligo	19.0167	0.972704																				AH14	Oligo	3.05	1.915
AH13	Oligo	19.05	0.939917																				AH14	Oligo	3.13333	0.421
AH13	Oligo	19.1333	0.992587																				AH14	Oligo	3.41667	0.812286
AH13	Oligo	19.4167	0.950363																				AH14	Oligo	3.45	1.422
AH13	Oligo	19.45	0.968614																				AH14	Oligo	3.53333	0
AH13	Oligo	19.5333	1.06618																				AH14	Oligo	3.81667	0.710667
AH13	Oligo	19.8167	0.970726																				AH14	Oligo	3.85	1.483
AH13	Oligo	19.85	1.00469																				AH14	Oligo	3.93333	0.5385
AH13	Oligo	19.9333	0.956858																				AH14	Oligo	4.21667	0.515167
AH13	Oligo	20.2167	0.969412																				AH14	Oligo	4.25	0
AH13	Oligo	20.25	0.991301																				AH14	Oligo	4.33333	0.445
AH13	Oligo	20.3333	0.966565																				AH14	Oligo	4.61667	0.282714
AH13	Oligo	20.6167	0.962311																				AH14	Oligo	4.65	0.123
AH13	Oligo	20.65	0.9611																				AH14	Oligo	4.73333	0.3045
AH13	Oligo	20.7333	0.983223																				AH14	Oligo	5.01667	0.317857
AH13	Oligo	21.0167	0.946322																				AH14	Oligo	5.05	0
AH13	Oligo	21.05	0.996054																				AH14	Oligo	5.13333	0.983
AH13	Oligo	21.1333	1.13957																				AH14	Oligo	5.41667	0.212
AH13	Oligo	21.4167	0.91514																				AH14	Oligo	5.45	0
AH13	Oligo	21.45	0.966217																				AH14	Oligo	5.53333	0
AH13	Oligo	21.5333	1.04526																				AH14	Oligo	5.81667	0.432833
AH13	Oligo	21.8167	0.943658																				AH14	Oligo	5.85	0
AH13	Oligo	21.85	0.956816																				AH14	Oligo	5.93333	0.3745
AH13	Oligo	21.9333	1.05477																				AH14	Oligo	6.21667	0.185429
AH13	Oligo	22.2167	0.95329																				AH14	Oligo	6.25	0.557
AH13	Oligo	22.25	1																				AH14	Oligo	6.33333	0.7025
AH13	Oligo	22.3333	1.03414																				AH14	Oligo	6.61667	0.644286
AH13	Oligo	22.6167	0.951519																				AH14	Oligo	6.65	1.298
AH13	Oligo	22.65	1.01585																				AH14	Oligo	6.73333	0.585
AH13	Oligo	22.7333	1.04748																				AH14	Oligo	7.01667	0.401833
AH13	Oligo	23.0167	0.925613																				AH14	Oligo	7.05	0
AH13	Oligo	23.05	0.976711																				AH14	Oligo	7.13333	0.421
AH13	Oligo	23.1333	1																				AH14	Oligo	7.41667	0.195833
AH13	Oligo	23.4167	0.949404																				AH14	Oligo	7.45	0.247
AH13	Oligo	23.45	0.962722																				AH14	Oligo	7.53333	0.702
AH13	Oligo	23.5333	0.971017																				AH14	Oligo	7.81667	0.406143
AH13	Oligo	23.8167	0.945186																				AH14	Oligo	7.85	0.062
AH13	Oligo	23.85	0.908182																				AH14	Oligo	7.93333	0.117
AH13	Oligo	23.9333	0.903107																				AH14	Oligo	8.21667	0.226333
AH14	Oligo	0.216667	0.929505																				AH14	Oligo	8.25	1.421
AH14	Oligo	0.25	0.937636																				AH14	Oligo	8.33333	0
AH14	Oligo	0.333333	0.986275																				AH14	Oligo	8.61667	0.450143
AH14	Oligo	0.616667	0.902878																				AH14	Oligo	8.65	0
AH14	Oligo	0.65	0.863577																				AH14	Oligo	8.73333	0.4915
AH14	Oligo	0.733333	0.961857																				AH14	Oligo	9.01667	0.195667
AH14	Oligo	1.01667	0.87558																				AH14	Oligo	9.05	0.618
AH14	Oligo	1.05	0.942771																				AH14	Oligo	9.13333	0.8425
AH14	Oligo	1.13333	0.955662																				AH14	Oligo	9.41667	0.335286
AH14	Oligo	1.41667	0.884429																				AH14	Oligo	9.45	0.618
AH14	Oligo	1.45	0.953648																				AH14	Oligo	9.53333	0
AH14	Oligo	1.53333	0.932827																				AH14	Oligo	9.81667	0.159
AH14	Oligo	1.81667	0.873656																				AH14	Oligo	9.85	0.557
AH14	Oligo	1.85	0.94277																				AH14	Oligo	9.93333	0.234
AH14	Oligo	1.93333	0.904952																				AH14	Oligo	10.2167	0.397286
AH14	Oligo	2.21667	0.828262																				AH14	Oligo	10.25	1.174
AH14	Oligo	2.25	0.849345																				AH14	Oligo	10.3333	0.421
AH14	Oligo	2.33333	0.86362																				AH14	Oligo	10.6167	0.494714
AH14	Oligo	2.61667	0.840746																				AH14	Oligo	10.65	0
AH14	Oligo	2.73333	0.933319																				AH14	Oligo	10.7333	0.562
AH14	Oligo	3.01667	0.829448																				AH14	Oligo	11.0167	0.238286
AH14	Oligo	3.05	0.837216																				AH14	Oligo	11.05	0.371
AH14	Oligo	3.13333	0.941805																				AH14	Oligo	11.1333	0
AH14	Oligo	3.41667	0.830371																				AH14	Oligo	11.4167	0.6182
AH14	Oligo	3.45	0.785376																				AH14	Oligo	11.45	0.5565
AH14	Oligo	3.53333	0.923188																				AH14	Oligo	11.5333	0.889
AH14	Oligo	3.81667	0.813552																				AH14	Oligo	11.8167	0.391667
AH14	Oligo	3.85	0.824666																				AH14	Oligo	11.85	0.865
AH14	Oligo	3.93333	0.919362																				AH14	Oligo	11.9333	0
AH14	Oligo	4.21667	0.795956																				AH14	Oligo	12.2167	0.635571
AH14	Oligo	4.25	0.860564																				AH14	Oligo	12.25	0
AH14	Oligo	4.33333	0.912059																				AH14	Oligo	12.3333	0.234
AH14	Oligo	4.61667	0.814051																				AH14	Oligo	12.6167	0.63325
AH14	Oligo	4.65	0.876867																				AH14	Oligo	12.65	0
AH14	Oligo	4.73333	0.905875																				AH14	Oligo	12.7333	1.264
AH14	Oligo	5.01667	0.795454																				AH14	Oligo	13.0167	0.965375
AH14	Oligo	5.05	0.850359																				AH14	Oligo	13.05	2.719
AH14	Oligo	5.13333	0.884833																				AH14	Oligo	13.1333	0
AH14	Oligo	5.41667	0.794859																				AH14	Oligo	13.4167	1.05014
AH14	Oligo	5.45	0.886888																				AH14	Oligo	13.45	1.854
AH14	Oligo	5.53333	0.805978																				AH14	Oligo	13.5333	0
AH14	Oligo	5.81667	0.801121																				AH14	Oligo	13.8167	1.537
AH14	Oligo	5.85	0.871873																				AH14	Oligo	13.85	0.927
AH14	Oligo	5.93333	0.809629																				AH14	Oligo	13.9333	0.234
AH14	Oligo	6.21667	0.775908																				AH14	Oligo	14.2167	1.483
AH14	Oligo	6.25	0.842134																				AH14	Oligo	14.25	0.309
AH14	Oligo	6.33333	0.810426																				AH14	Oligo	14.3333	1.357
AH14	Oligo	6.61667	0.782367																				AH14	Oligo	14.6167	2.02157
AH14	Oligo	6.65	0.871875																				AH14	Oligo	14.65	5.315
AH14	Oligo	6.73333	0.846783																				AH14	Oligo	14.7333	1.03
AH14	Oligo	7.01667	0.788567																				AH14	Oligo	15.0167	2.56462
AH14	Oligo	7.05	0.842136																				AH14	Oligo	15.1333	0.515
AH14	Oligo	7.13333	0.835391																				AH14	Oligo	15.4167	2.2405
AH14	Oligo	7.41667	0.785232																				AH14	Oligo	15.45	3.028
AH14	Oligo	7.45	0.822519																				AH14	Oligo	15.5333	1.077
AH14	Oligo	7.53333	0.856345																				AH14	Oligo	15.8167	2.71029
AH14	Oligo	7.81667	0.804036																				AH14	Oligo	15.85	3.028
AH14	Oligo	7.85	0.82528																				AH14	Oligo	15.9333	0.702
AH14	Oligo	7.93333	0.890476																				AH14	Oligo	16.2167	2.44529
AH14	Oligo	8.21667	0.793667																				AH14	Oligo	16.25	3.584
AH14	Oligo	8.25	0.798227																				AH14	Oligo	16.3333	0
AH14	Oligo	8.33333	0.890434																				AH14	Oligo	16.6167	2.322
AH14	Oligo	8.61667	0.783247																				AH14	Oligo	16.7333	1.076
AH14	Oligo	8.65	0.828631																				AH14	Oligo	17.0167	2.67263
AH14	Oligo	8.73333	0.943096																				AH14	Oligo	17.05	2.225
AH14	Oligo	9.01667	0.81318																				AH14	Oligo	17.4167	2.26337
AH14	Oligo	9.05	0.842136																				AH14	Oligo	17.45	1.792
AH14	Oligo	9.13333	0.883277																				AH14	Oligo	17.5333	0.188
AH14	Oligo	9.41667	0.79255																				AH14	Oligo	17.8167	2.09229
AH14	Oligo	9.45	0.827407																				AH14	Oligo	17.85	3.152
AH14	Oligo	9.53333	0.915899																				AH14	Oligo	17.9333	0.468
AH14	Oligo	9.81667	0.809672																				AH14	Oligo	18.2167	2.43629
AH14	Oligo	9.85	0.815097																				AH14	Oligo	18.25	4.326
AH14	Oligo	9.93333	0.792314																				AH14	Oligo	18.3333	0
AH14	Oligo	10.2167	0.793586																				AH14	Oligo	18.6167	2.28667
AH14	Oligo	10.25	0.820182																				AH14	Oligo	18.65	5.499
AH14	Oligo	10.3333	0.778489																				AH14	Oligo	18.7333	2.715
AH14	Oligo	10.6167	0.793974																				AH14	Oligo	19.0167	1.84613
AH14	Oligo	10.65	0.828493																				AH14	Oligo	19.05	3.832
AH14	Oligo	10.7333	0.877038																				AH14	Oligo	19.1333	4.587
AH14	Oligo	11.0167	0.80663																				AH14	Oligo	19.4167	2.05475
AH14	Oligo	11.05	0.832638																				AH14	Oligo	19.45	4.697
AH14	Oligo	11.1333	0.933011																				AH14	Oligo	19.5333	0.89
AH14	Oligo	11.4167	0.856087																				AH14	Oligo	19.8167	1.068
AH14	Oligo	11.45	0.857701																				AH14	Oligo	19.85	1.607
AH14	Oligo	11.5333	0.772877																				AH14	Oligo	19.9333	1.545
AH14	Oligo	11.8167	0.88008																				AH14	Oligo	20.2167	2.5335
AH14	Oligo	11.85	0.81277																				AH14	Oligo	20.25	2.039
AH14	Oligo	11.9333	0.791068																				AH14	Oligo	20.3333	1.826
AH14	Oligo	12.2167	0.903283																				AH14	Oligo	20.6167	1.18962
AH14	Oligo	12.25	0.897648																				AH14	Oligo	20.65	2.719
AH14	Oligo	12.3333	0.809991																				AH14	Oligo	20.7333	3.136
AH14	Oligo	12.6167	0.929842																				AH14	Oligo	21.0167	0.672125
AH14	Oligo	12.65	0.940435																				AH14	Oligo	21.05	2.224
AH14	Oligo	12.7333	0.896034																				AH14	Oligo	21.4167	1.12114
AH14	Oligo	13.0167	0.94764																				AH14	Oligo	21.45	0.185
AH14	Oligo	13.05	0.953074																				AH14	Oligo	21.5333	0.749
AH14	Oligo	13.1333	1.00407																				AH14	Oligo	21.8167	1.4525
AH14	Oligo	13.4167	0.943948																				AH14	Oligo	21.85	1.359
AH14	Oligo	13.45	1.00395																				AH14	Oligo	21.9333	1.592
AH14	Oligo	13.5333	0.996683																				AH14	Oligo	22.2167	1.1355
AH14	Oligo	13.8167	0.961592																				AH14	Oligo	22.3333	0.094
AH14	Oligo	13.85	0.972515																				AH14	Oligo	22.6167	1.64525
AH14	Oligo	13.9333	0.940302																				AH14	Oligo	22.65	1.483
AH14	Oligo	14.2167	0.948776																				AH14	Oligo	22.7333	2.715
AH14	Oligo	14.25	0.98321																				AH14	Oligo	23.0167	1.20487
AH14	Oligo	14.3333	1.04126																				AH14	Oligo	23.05	1.73
AH14	Oligo	14.6167	0.982524																				AH14	Oligo	23.1333	1.077
AH14	Oligo	14.65	0.994512																				AH14	Oligo	23.4167	1.45188
AH14	Oligo	14.7333	1.00903																				AH14	Oligo	23.45	2.101
AH14	Oligo	15.0167	0.973875																				AH14	Oligo	23.5333	0.795
AH14	Oligo	15.1333	0.982046																				AH14	Oligo	23.8167	0.93475
AH14	Oligo	15.4167	0.988518																				AH14	Oligo	23.85	1.73
AH14	Oligo	15.45	0.982015																				AH14	Oligo	23.9333	0.749
AH14	Oligo	15.5333	0.982862																				AE730	SPF	0.0666667	0.6522
AH14	Oligo	15.8167	0.974638																				AE730	SPF	0.466667	0.4606
AH14	Oligo	15.85	1.01983																				AE730	SPF	0.866667	0.6395
AH14	Oligo	15.9333	0.996999																				AE730	SPF	1.26667	0.68725
AH14	Oligo	16.2167	0.982976																				AE730	SPF	1.66667	0.614
AH14	Oligo	16.25	1.01729																				AE730	SPF	2.06667	0.396
AH14	Oligo	16.3333	0.992366																				AE730	SPF	2.46667	0.4218
AH14	Oligo	16.6167	0.972065																				AE730	SPF	2.86667	0.665
AH14	Oligo	16.7333	1.04902																				AE730	SPF	3.26667	0.5882
AH14	Oligo	17.0167	0.984043																				AE730	SPF	3.66667	0.2494
AH14	Oligo	17.05	0.988539																				AE730	SPF	4.06667	0.3006
AH14	Oligo	17.4167	0.97588																				AE730	SPF	4.46667	0.31175
AH14	Oligo	17.45	1.03512																				AE730	SPF	4.86667	0.4602
AH14	Oligo	17.5333	1.01863																				AE730	SPF	5.26667	0.5116
AH14	Oligo	17.8167	0.968001																				AE730	SPF	5.66667	0.486
AH14	Oligo	17.85	1.01749																				AE730	SPF	6.06667	0.35175
AH14	Oligo	17.9333	1.02348																				AE730	SPF	6.46667	0.505
AH14	Oligo	18.2167	0.969161																				AE730	SPF	6.86667	0.3258
AH14	Oligo	18.25	1.01749																				AE730	SPF	7.26667	0.4922
AH14	Oligo	18.3333	0.951635																				AE730	SPF	7.66667	0.3115
AH14	Oligo	18.6167	0.964945																				AE730	SPF	8.06667	0.2955
AH14	Oligo	18.65	1.03591																				AE730	SPF	8.46667	0.2366
AH14	Oligo	18.7333	0.996497																				AE730	SPF	8.86667	0.2
AH14	Oligo	19.0167	0.971734																				AE730	SPF	9.26667	0.1596
AH14	Oligo	19.05	1.00383																				AE730	SPF	9.66667	0.25575
AH14	Oligo	19.1333	1.02264																				AE730	SPF	10.0667	0.3595
AH14	Oligo	19.4167	0.95034																				AE730	SPF	10.4667	0.5558
AH14	Oligo	19.45	0.973996																				AE730	SPF	10.8667	0.27975
AH14	Oligo	19.5333	1.03066																				AE730	SPF	11.2667	0.3386
AH14	Oligo	19.8167	0.973023																				AE730	SPF	11.6667	0.5595
AH14	Oligo	19.85	0.99399																				AE730	SPF	12.0667	0.79925
AH14	Oligo	19.9333	0.983766																				AE730	SPF	12.4667	0.627
AH14	Oligo	20.2167	0.974614																				AE730	SPF	12.8667	1.0424
AH14	Oligo	20.25	1.03954																				AE730	SPF	13.2667	1.1186
[truncated: 860 more rows]

## Sheet: Fig4_ABCDEF
Fig. 4A: PCoA - Liver light phase					Fig. 4B: PCoA - Liver dark phase					Fig. 4C: PCoA - Liver light phase Oligo vs GF					Fig. 4C: beta-Hydroxybutanoate - Liver light phase (log2Area)				Fig. 4D: PCoA - Liver dark phase Oligo vs GF					Fig. 4D: beta-Hydroxybutanoate - Liver dark phase (log2Area)				Fig. 4E: PCoA - Plasma light phase Oligo vs GF					Fig. 4E: beta-Hydroxybutanoate - Plasma light phase (log2Area)				Fig. 4F: PCoA - Plasma dark phase Oligo vs GF					Fig. 4F: beta-Hydroxybutanoate - Plasma dark phase (log2Area)
Mouse	Microbiota	PC1	PC2		Mouse	Microbiota	PC1	PC2		Pathname	hits with no identical MW	enrichment	-log (p)		GF	Oligo	SPF		Pathname	hits with no identical MW	enrichment	-log (p)		GF	Oligo	SPF		Pathname	hits with no identical MW	enrichment	-log (p)		GF	Oligo	SPF		Pathname	hits with no identical MW	enrichment	-log (p)		GF	Oligo	SPF
L909	GF	-33.3763	32.9479		L927	GF	-34.8543	32.746		Butanoate metabolism	5	4.16181	2.80813		28.1724	27.4803	28.0493		Butanoate metabolism	6	5.60433	4.22149		29.0364	28.8973	28.2866		Butanoate metabolism	5	3.92835	2.22838		26.6541	27.5438	27.1593		Butanoate metabolism	5	5.38886	2.99238		27.3013	27.479	26.791
L910	GF	-29.1493	29.9201		L928	GF	-25.5254	25.0866							28.1606	26.7199	27.8691		Valine, leucine and isoleucine degradation	5	2.0016	1.67366		28.7555	28.6484	28.7549		Aminoacyl-tRNA biosynthesis	9	4.82108	2.20155		26.468	27.7027	26.9904		Arginine and proline metabolism	7	3.0585	2.4203		27.4625	27.268	27.0793
L911	GF	-34.3421	16.3893		L929	GF	-30.6925	22.5844		Fig. 4C: PCoA - Liver light phase Oligo vs SPF					27.6318	27.1122	28.1408		Glyoxylate and dicarboxylate metabolism	5	2.25989	1.67366		28.4034	28.5638	28.6495		Alanine, aspartate and glutamate metabolism	8	3.36715	1.64514		27.3535	27.3699	26.9586		Lysine degradation	5	4.25423	1.83301		27.4983	27.5712	26.968
L912	GF	-30.6896	24.9156		L931	GF	-28.6397	16.8794		Pathname	hits with no identical MW	enrichment	-log (p)		27.4647	27.7455	28.1945		Glycine, serine and threonine metabolism	6	2.71186	1.59017		28.5391	28.6725	28.2606		Histidine metabolism	6	4.41924	1.27404		27.4393	27.5132	26.9294							27.3469	27.5808	27.1079
L913	Oligo	-25.7367	-18.1444		L932	Oligo	-13.8348	-21.938		Propanoate metabolism	6	1.87835	1.7725			27.6062	27.8851		Arginine biosynthesis	5	5.00395	1.52969			28.5091	28.9161		Primary bile acid biosynthesis	5	1.28097	1.26307			27.4452	27.5305		Fig. 4F: PCoA - Plasma dark phase Oligo vs SPF					27.3449	27.6922	26.7988
L915	Oligo	-25.8106	-24.4591		L933	Oligo	-17.0276	-12.8176		Butanoate metabolism	6	2.37925	1.7725			27.6304	28.6328		Alanine, aspartate and glutamate metabolism	7	3.5028	1.43634			28.8583	28.6815		Arginine biosynthesis	5	4.20911	1.08571			27.4451	25.9011		Pathname	hits with no identical MW	enrichment	-log (p)			27.6413	26.7286
L916	Oligo	-24.5714	-13.0441		L935	Oligo	-18.4736	-10.81		Valine, leucine and isoleucine degradation	6	1.01968	1.19027				27.4422		Aminoacyl-tRNA biosynthesis	6	3.82117	1.43634				29.0663								27.4988	27.1053		Valine, leucine and isoleucine degradation	7	1.70403	3.98138
L917	Oligo	-29.4318	-30.1816		L936	Oligo	-25.7078	-24.2334		Histidine metabolism	8	2.97409	1.16421															Fig. 4E: PCoA - Plasma light phase Oligo vs SPF									Butanoate metabolism	7	3.97614	3.2258		Fig. 4F: Succinate - Plasma dark phase (log2Area)
L918	Oligo	-26.2855	-7.37966		L937	Oligo	-18.9036	-23.6173							Fig. 4C: Succinate - Liver light phase (log2Area)				Fig. 4D: PCoA - Liver dark phase Oligo vs SPF					Fig. 4D: Succinate - Liver dark phase (log2Area)				Pathname	hits with no identical MW	enrichment	-log (p)		Fig. 4E: Succinate - Plasma light phase (log2Area)				Glutathione metabolism	6	2.69058	1.49267		GF	Oligo	SPF
L919	Oligo	-24.4772	-19.3745		L938	Oligo	-12.7747	-30.3055							GF	Oligo	SPF		Pathname	hits with no identical MW	enrichment	-log (p)		GF	Oligo	SPF		Valine, leucine and isoleucine degradation	5	1.53969	3.06552		GF	Oligo	SPF		Pantothenate and CoA biosynthesis	6	3.00722	1.49267		31.4442	31.612	31.5332
L920	SPF	38.7042	1.93199		L939	SPF	13.5683	6.86075							29.7822	29.7722	30.4066		Propanoate metabolism	8	2.26899	3.46436		30.2622	30.7628	29.6002		Cysteine and methionine metabolism	8	2.61276	1.26256		30.7816	30.0067	30.3561							31.8856	31.6003	32.0027
L921	SPF	40.0368	3.12691		L940	SPF	31.4508	12.9218							29.9838	30.3974	29.5374		Valine, leucine and isoleucine degradation	8	1.23175	2.5872		29.6684	29.6311	30.5839		Aminoacyl-tRNA biosynthesis	7	3.42936	1.00394		30.9946	31.1592	31.3999							31.0322	31.6785	31.2445
L922	SPF	49.1516	-9.60824		L941	SPF	35.9772	-10.791							28.4096	30.0235	30.8108		Butanoate metabolism	7	2.51482	2.31631		29.9443	30.7872	30.8974							31.1947	31.0743	31.4416							31.6677	31.7169	30.7292
L923	SPF	43.4618	3.33055		L942	SPF	33.729	7.28384							29.9515	30.8648	30.175		Lysine degradation	8	2.26899	1.81155		30.2769	30.9536	29.3717							31.4373	31.3992	30.936							30.5826	31.763	31.6035
L924	SPF	42.0848	4.23357		L943	SPF	32.9851	-3.94077								30.4746	30.2261		Valine, leucine and isoleucine biosynthesis	5	3.36814	1.22625			31.0936	29.7785								31.4132	31.1938								31.6982	31.0513
L925	SPF	42.9704	8.07402		L944	SPF	39.762	5.33671								30.3632	30.0992		Arginine biosynthesis	8	3.07941	1.15382			30.5645	29.7131								31.1139	31.0368
L926	SPF	27.4609	-2.67838		L945	SPF	38.9615	8.75418									30.026									30.1191								31.4107	29.4595							Fig. 4F: L-Glutamate - Plasma dark phase (log2Area)
																																										GF	Oligo	SPF
															Fig. 4C: L-Glutamate - Liver light phase (log2Area)									Fig. 4D: L-Glutamate - Liver dark phase (log2Area)									Fig. 4E: L-Glutamate - Plasma light phase (log2Area)									28.7715	28.5712	29.1732
Fig. 4A: PCoA - Plasma light phase					Fig. 4B: PCoA - Plasma dark phase										GF	Oligo	SPF							GF	Oligo	SPF							GF	Oligo	SPF							29.7113	28.6973	29.5367
Mouse	Microbiota	PC1	PC2		Mouse	Microbiota	PC1	PC2							30.86	30.9242	30.8896							30.4541	31.4375	30.6275							28.7867	29.0187	28.7477							28.7877	29.2487	29.0278
P909	GF	-19.3676	41.2021		P927	GF	-24.1731	24.5118							30.8177	30.8355	30.8094							30.4549	31.3156	31.1875							28.4015	29.1223	28.8105							29.0167	29.0292	29.0215
P910	GF	-19.0626	45.4684		P928	GF	-19.6642	23.0503							30.5259	30.8867	31.8452							30.5765	31.2578	31.101							28.528	28.3615	28.5401							28.7494	29.482	29.1187
P911	GF	-25.9647	17.6579		P929	GF	-25.4269	2.38986							30.5398	31.4036	31.4127							30.7203	30.9157	30.3609							28.5572	29.2969	28.943								28.6235	29.233
P912	GF	-23.2334	27.14		P930	GF	-18.3317	15.83								31.3544	31.1656								31.2111	31.3524								28.8744	28.7408
P913	Oligo	-23.4818	-11.2971		P931	GF	-21.3198	1.36004								31.0711	31.8358								30.9351	30.9674								29.0574	28.949							Fig. 4F: Leucine - Plasma dark phase (log2Area)
P914	Oligo	-20.389	-11.6236		P932	Oligo	-18.398	-4.39291									31.8698									31.1364								28.7443	28.9415							GF	Oligo	SPF
P915	Oligo	-22.9704	-5.4619		P933	Oligo	-19.1048	-33.2																																		33.5168	33.6479	33.4862
P916	Oligo	-25.177	-25.5639		P935	Oligo	-20.5238	-19.6644							Fig. 4C: Leucine - Liver light phase (log2Area)									Fig. 4D: Leucine - Liver dark phase (log2Area)									Fig. 4E: Leucine - Plasma light phase (log2Area)									33.6795	33.746	33.5067
P917	Oligo	-25.762	-26.2334		P936	Oligo	-22.7078	21.6138							GF	Oligo	SPF							GF	Oligo	SPF							GF	Oligo	SPF							33.6371	33.5791	33.2728
P918	Oligo	-28.0606	-34.3005		P937	Oligo	-22.9604	-28.1759							33.1839	33.0251	33.24							33.2081	33.0967	33.165							33.1379	33.29	33.0988							33.5783	33.4986	33.4448
P919	Oligo	-14.9691	-5.91208		P938	Oligo	-13.9856	2.67662							33.2557	32.7344	33.2987							33.117	33.2461	33.4448							33.289	33.3194	33.2985							33.3952	33.6268	33.4689
P920	SPF	29.9278	-19.8722		P940	SPF	40.1069	13.695							33.0656	33.0801	32.9501							33.1167	33.1592	33.1331							33.1753	33.0227	33.2541								33.496	33.3125
P921	SPF	36.1626	12.7199		P941	SPF	39.0654	8.14404							32.9969	32.8314	33.1005							33.0372	33.0371	33.2678							33.2067	33.1798	33.0223
P922	SPF	46.5596	9.40174		P942	SPF	38.935	0.518949								33.0832	33.0974								32.9314	33.4994								33.1867	33.1459							Fig. 4F: Glycine - Plasma dark phase (log2Area)
P923	SPF	31.2077	-7.49844		P943	SPF	34.4311	4.77125								32.7471	33.2127								32.8784	33.2735								33.1349	32.9709							GF	Oligo	SPF
P924	SPF	39.3885	-17.7862		P944	SPF	29.0139	-39.2202									32.9955									33.2594								32.9001	32.768							28.5398	28.2343	28.2126
P925	SPF	33.0019	2.72096		P945	SPF	45.0438	6.09176																																		28.9452	28.0794	28.3719
P926	SPF	32.1901	9.23838												Fig. 4C: Glycine - Liver light phase (log2Area)									Fig. 4D: Glycine - Liver dark phase (log2Area)									Fig. 4E: Glycine - Plasma light phase (log2Area)									28.9194	28.1642	28.2769
															GF	Oligo	SPF							GF	Oligo	SPF							GF	Oligo	SPF							28.7264	28.3406	28.054
															30.3503	30.1552	30.1968							30.6199	30.2157	30.1445							28.0984	28.6756	28.3727							28.7592	28.619	27.9621
															30.3763	29.7934	30.1113							30.5101	30.3414	30.1194							28.2165	28.4527	28.3816								27.9983	28.0621
															30.3381	30.0971	29.7547							30.7143	30.3481	30.1876							28.4624	28.0053	28.1441
															30.3196	29.9172	30.0922							30.6601	30.3013	30.3902							28.4656	28.306	28.3133							Fig. 4F: beta-Murocholate - Plasma dark phase (log2Area)
																29.9717	30.0477								30.3412	30.0043								28.2357	28.4378							GF	Oligo	SPF
																30.0701	29.9804								30.2636	30.0048								28.2212	28.586							21.2892	20.2408	20.287
																	29.9075									30.1022								27.9355	28.0087							18.8433	22.7742	23.3197
																																										21.8645	21.2718	23.2538
															Fig. 4C: beta-Murocholate - Liver light phase (log2Area)									Fig. 4D: beta-Murocholate - Liver dark phase (log2Area)									Fig. 4E: beta-Murocholate - Plasma light phase (log2Area)									20.5056	19.1656	20.6775
															GF	Oligo	SPF							GF	Oligo	SPF							GF	Oligo	SPF								21.1378	23.3801
															26.4054	25.972	23.7394							27.202	25.3329	23.9234							16.1483	23.6256	25.9073								20.602	24.0607
															26.5999	22.89	23.6481							26.4001	26.0589	23.7677							20.5418	22.7454	24.953
															26.4753	25.1103	22.4569							27.3174	26.1818	22.6023							20.6214	22.4712	24.6424
															25.0325	24.9405	23.6987							26.7489	25.4134	23.5723								24.4436	24.6812
																25.6349	23.4848								25.287	23.6505								23.5603	25.1052
																25.4213	24.5876								25.0135	22.4144								24.5979	27.8317
																	22.8346									23.0244								24.2583	22.7109

## Sheet: S1_AD
Suppl. Fig. 1A: OD					Suppl. Fig. 1D: Flow cytometry (SYBR-Gold signal per event)
Aerobic		Anaerobic			GF	SPF
GF	SPF	GF	SPF		20616.4	231777
0	1.05	0	0.935		186.8	106679
0		0			27156.6	52282.6
0		0			1844.4	75722.8
0		0			17693.7	40808
0		0			6069.6	238036
0		0			22323.6	630.8
0		0			13378.6	33544.5
0		0			512.9	158044
					340.4	53918.8
					1392.5	105168
					10243.6	56977.5
					18461.9	271530
					1855.1	280558
					8810.8	135393
					132.6	194070
					11170.3	115053
					274.7	46706.1
					41566.1	563809
					3698.4	73992.2
					317	147331
					8185.4	123
					315.1	234080
					135.8	20220
					22710.5	77732
					22420.8	39873.4
					3039.8	100990
					134.2	126696
					312.6	20810.2
					147.6	21523
					17269.2	122063
					5153.4	66128.7
					1898.7	177181
					8154.1	21538.2
					9056.2	220.8
					316.7	50639.8
					220.8	159307
					12510.3	297243
					4227.2	287151
					253.6	19481.8
					331.8	190316
					283.8	201349
					178	76417
					6477.2	50090.4
					5098.2	250724
					704.1	404136
					1660	101362
					31010.3	98618.5
					1953.4	60210.2
					259.7	190410
					202.1	18660.7
					659.7	90022.9
					162.7	10718.3
					11346.1	3860
					421.5	96556
					5850.8	87840
					6901.5	17520.5
					282	150288
					5811.1	34432.3
					6588.2	14898.1
					13083.1	17740.6
					139.9	59345.4
					195.9	674413
					25638.7	192611
					309.2	324948
					790.6	101577
					143.1	276302
					1169.2	5969.5
					620.2	106850
					356.6	25732.2
					967.6	65657.9
					20283.8	240055
					8349	116160
					11244.7	147627
					107.7	314910
					177.3	20758.6
					8746.4	151801
					1285.2	112405
					15408.6	234174
					2390.9	150852
					21420.3	201408
					322.7	197274
					7841.2	383973
					40388.6	58111
					181.2	129480
					759.3	188542
					3476.5	354693
					123.8	78116.4
					332.5	616564
					160.5	158976
					48544.2	48554.1
					42959.5	887028
					12747.6	30490
					1459.7	16100.7
					6662.2	5726.8
					960.9	70429.8
					8286.4	57533.7
					6989.7	20768.1
					5644.6	385953
					663.2	130046
					23052.7	29950.4
					355.8	113178
					16626.1	33529.8
					351.2	291406
					474.7	390420
					9694.3	217.8
					5484.5	135361
					633.5	122223
					50636.6	331126
					795.2	13652.2
					70104.8	187918
					1047.6	198311
					8840.4	29525.2
					486.6	263323
					312.8	338808
					413.5	74254.7
					5813.7	45522.9
					8500	16104.7
					6938.7	22692.8
					1637	86886
					2817.2	105404
					11956.3	25243.2
					1800.7	694915
					708.1	32836.9
					460.3	7338.7
					3769.3	282347
					14440.2	1406.2
					125.7	36104
					6473.3	380086
					680.9	119635
					5584.4	207780
					46264.3	130247
					8242.8	151003
					227.5	448054
					3159.6	209412
					341.2	8174.1
					862.8	599590
					246.3	14308.6
					3988.2	13567.7
					116525	28047.9
					280.6	79096.4
					681.2	32200.9
					12452.7	2440.1
					27776.1	1852
					2469	23924.3
					493.2	184518
					8578.6	206807
					109.3	259570
					1022.8	113034
					13159.2	71585.5
					1344.6	145145
					4660.3	519.7
					256.8	3848.8
					1125.3	409126
					1015	195476
					6234.2	220693
					41018.6	150699
					358.8	13614.2
					2769.8	231084
					625.1	127494
					1118.8	35842.3
					40780.3	4418
					3316	7659
					2635.2	20325.2
					962.7	55188
					20803.9	158.2
					221.4	180447
					4730.3	119604
					416.7	392026
					1378.5	222591
					184.4	87310.3
					5113.2	153.2
					16943.6	56636.3
					4772.2	392952
					1677.7	164723
					343.4	246724
					15673.6	222350
					9780.8	49873.5
					714	94388.1
					6230.2	82255.3
					2359.8	55742.5
					744	5547.6
					252	1575.6
					774.7	29100.4
					312.6	18970
					711.4	6484.2
					158.9	21112.2
					265.1	176318
					456.4	468.8
					2282.5	235798
					4548.4	608065
					106.6	112667
					16704.2	123962
					22874.1	342700
					9341.8	477624
					16571	232498
					4193.8	84152.2
					4349.7	150748
					117.8	373776
					51822.8	8754.7
					21302.8	41238.3
					1574.4	67926.3
					215.7	55076.8
					1009.5	536045
					1591.7	378809
					5395.7	218261
					22173.9	19497.6
					10225.1	14357.8
					933.4	451.6
					5141.8	9499.8
					29788.2	264036
					7378.1	179250
					279.8	156014
					15546.6	61927.4
					10468.8	66234.5
					2307.3	6131.2
					14735.2	17319.5
					141.1	117890
					740.4	24802.4
					7745.8	369714
					262.9	44293
					148.7	222135
					7014	27816.8
					316.7	88396.8
					241.8	28826.5
					25114.9	302634
					1791.7	20286.5
					59612.1	139017
					1222.8	179214
					115.7	264642
					1361.4	462787
					7247.8	8970.7
					113.2	45257.2
					494.3	567650
					32359.5	267948
					12894	251898
					163.7	111052
					170.1	72049.2
					154.5	57707.4
					3642.1	52111.2
					332.2	260798
					676.8	9999.8
					638.2	132902
					940.1	3570.6
					3025.4	66920.4
					2756.3	2815.4
					40425.3	373604
					224.5	60696.5
					1840.7	66217.1
					1117	210501
					5768	12938
					11600.6	120516
					313.8	9830.4
					8991.7	138511
					6361.2	16182.5
					7466.8	76833.9
					8732.6	64148.9
					266.3	11287.9
					1299.5	275358
					168.7	11320.3
					112.3	77492.4
					40036.9	32676.8
					5124.4	22628.4
					5527.3	113968
					4210.5	20832.9
					14819.1	846.8
					4572.3	94908.6
					303.9	142134
					318.2	176780
					353.8	105519
					499.7	119298
					2846.1	53738.9
					671.3	61125.1
					243	348053
					650.7	205425
					7658.5	300359
					1767.7	284035
					397.6	17282.8
					11552.8	27149.5
					136.8	202988
					1351.7	163161
					992.8	156111
					2843.3	152288
					22116.2	200072
					4412.6	779401
					3078.3	109509
					278.6	146018
					14390	125560
					73581.2	85395.2
					456.3	260965
					7132.4	8484.6
					2781.6	46595.9
					6488	170167
					8355.3	315257
					563.8	6644.2
					4804.3	1785210
					7945.1	26930.7
					58324.3	2483
					10535.7	22245.2
					6400.2	31152.7
					561.9	298731
					8844.2	7549.2
					7223	441.5
					108	32176.6
					144.5	44374.5
					5138.1	51894.1
					11915.9	109239
					454.9	1627.4
					636.3	95614.1
					112.6	75267.9
					510.2	216774
					157.1	8510.4
					10197.8	5807.8
					2255.8	138.2
					10546.2	16669.9
					2221.7	56493.7
					116.6	61188.1
					2256.3	297394
					4645.6	66925
					12763	162384
					2395.7	104383
					11606	21572.8
					7474.8	71850.7
					241.3	91861
					3596	300962
					7361.9	152658
					101.7	72840.3
					1562.6	239044
					1636.7	321126
					393.3	15574.4
					310	214244
					481.8	159534
					1142.1	100409
					357.9	2008
					19226.1	200590
					7196.8	98736.7
					555.9	71638.9
					5360.9	533233
					266.6	86343.4
					767.1	268159
					5079.1	29563.1
					3382	359525
					209	280602
					33282.3	67352
					378.9	1271990
					1086.6	234109
					4336.9	160405
					530.4	2866.7
					14370.3	97030.6
					1599.3	9748.4
					7010.6	12920.3
					4037.5	381943
					27959.3	160957
					14716.8	80083
					1492	376809
					468.3	12928.6
					8327.7	400812
					11097.7	1127360
					11714.4	53120.3
					3463.1	6699.5
					268.2	443839
					10474.2	38514.8
					1844.8	1075250
					9374.9	145443
					33743.9	366057
					9576.2	182232
					7357	124928
					7326	330339
					14678.2	257807
					78388.8	27646.3
					3124.8	49288.7
					5605.4	357224
					20967.4	52695.3
					27512	75035.9
					1579.2	314344
					5747.8	16179.5
					453.6	16339.5
					12572.3	8795.7
					8768.2	644128
					662.2	137641
					266.6	5542.4
					13463.3	153927
					124.3	28610.8
					25630.4	333254
					110.4	101922
					156	78342.2
					39952.1	3307.2
					286.8	4054
					6964.9	56968.2
					7569.4	166101
					4824.4	12474.8
					172.6	3367
					6420.5	270672
					936.3	83494.1
					260.4	349142
					54116.6	16667.6
					342.6	8104.8
					8582.5	154981
					335.4	98423.7
					868.7	422121
					371	7150.3
					4512.2	92052.3
					10171.3	248592
					15206.3	46740.7
					29291.9	249305
					585	30181.1
					17682.5	166036
					7594.2	525474
					6130	311217
					23674.8	68462.2
					6220.8	253594
					2743.5	167416
					9938.9	171177
					3519.8	8896.3
					8090.7	169289
					8257.3	284612
					276	41936.8
					3798.6	15004.6
					2900.5	214850
					32654.7	123112
					18282.1	7000.9
					1192.3	16279.9
					6281.8	28451.1
					2253.4	202556
					218.9	88025.5
					2468.9	4642.7
					106.6	33587.7
					9438.6	323889
					191	3240.6
					2531.4	6866.3
					37388.6	198596
					10144.9	11843.3
					7093.3	149.9
					188.6	215324
					8997.6	100983
					11340	222199
					515.5	5790.3
					293.7	135351
					50401	121295
					14570.7	343665
					5382	129608
					43639.4	87274
					7254.1	50444.7
					1181.7	18978
					13445.3	292044
					1138.9	9864.2
					7495.4	178767
					4632.2	361.9
					182.4	87224.9
					317.3	46543.3
					2122.7	281812
					1007.5	34414.7
					187.8	75579.2
					574.3	137839
					256.7	612348
					2220.9	191796
					3430.2	18678
					130.9	23626.6
					278.1	205410
					182.7	900202
					234.9	1127050
					19371.1	183894
					991.2	185777
					10628.2	50291.8
					24097.8	256336
					71996.2	241551
					14138.9	25944.7
					25867	12873.4
					1068	13996.3
					3638.3	7685.8
					746	171643
					2094.7	408755
					4355.8	4796.3
					18778.8	186458
					1482.2	230664
					819.8	158257
					107.9	274950
					3270.1	45955.3
					300	62936.3
					15580.7	32752.8
					4146.7	24822.3
					1513.7	115597
					2522.8	33174.8
					254	316463
					15208.8	40194.1
					6968.3	37052.1
					1550.9	11974
					209.1	8732.8
					197.5	126635
					7293.8	1306.9
					16838.2	19447.5
					3353.4	80232.6
					1191.1	110556
					10214.1	41865
					20839.1	146665
					296.5	39927
					413.3	58676.2
					12256.8	281431
					5766.4	2536.8
					11263.4	54892.4
					25786.5	68069.7
					6328.1	356347
					5925.8	311446
					5375.2	156887
					185379	24080.5
					205.5	384342
					262.4	63977
					463.7	100624
					3591.5	17469.7
					151	486754
					14763.1	31738.4
					819.7	561.7
					2661.9	131900
					225.4	295099
					1361	271956
					2261.4	13643.4
					180.8	336045
					10107.3	227833
					10403.6	27849.3
					151	22144.7
					473.2	102767
					4682.2	315684
					228.8	16690.4
					10208.8	85228.1
					1161.2	146027
					9568	47038.4
					119.7	72274.4
					3174	49547.4
					246.8	135394
					670.3	74152.5
					6491.4	22147.1
					10929.9	150548
					141.9	348.5
					178.6	5288.3
					4334	25642.4
					1409.2	82979.3
					101.6	50742.8
					979.7	5536.1
					22183.5	9722.5
					15004.8	289091
					11426.1	66991.9
					21119.8	9396.7
					325.8	134959
					761.9	1371190
					5643.4	69557.8
					15801.7	206086
					1009.6	213837
					156.5	264573
					9522.8	304791
					10428.4	454708
					4449.6	104417
					602.1	223621
					2510.6	5898.3
					297.5	18658.9
					2162.6	3722.4
					7236.4	4390.1
					28306.4	45388.6
					10055.8	636169
					622.5	287658
					1378.8	50057.6
					9365.6	169716
					145.5	160725
					5156.8	60713.9
					463	134243
					124.2	6581.8
					8122.5	1358
					210.2	134173
					348	74849.2
					664.6	67086.4
					8682.3	72858.5
					3461.9	157546
					170.2	49674.6
					476.7	120838
					8815.1	63864.5
					799.8	383734
					47347.5	2732.1
					2848.8	3647.4
					323.8	185889
					219.5	53242.3
					14586.2	173451
					11908.8	26836.7
					320.8	372420
					964.5	9580.7
					206.9	655279
					870.1	158538
					18420.7	409354
					10141.1	69024.1
					75803.8	168280
					21352.6	16883.4
					12290.3	75126.9
					150.3	258783
					339.5	471552
					1112.6	199349
					2844.8	449733
					260.5	45870.4
					665.3	557273
					1028.2	123406
					11622.4	131263
					425.9	12224.6
					15204.1	9422.4
					790.6	82774.5
					650	115124
					1661.2	662.6
					5377.9	167093
					18060.6	302718
					887.9	179609
					2678.3	171232
					7522.5	173292
					25249	95733.7
					1819.3	119687
					112.1	43501.9
					2244.5	4439.1
					2844.1	420392
					3313.5	540268
					216.5	541718
					20150.3	95574.5
					111.2	262282
					7936.2	230429
					267.4	167812
					175.2	11234.9
					7092.3	397385
					487.5	4864.8
					433.7	73290.6
					6352.8	56597.3
					154.9	240917
					14334	11078
					8831.9	171061
					156	367237
					177.7	128704
					4800.2	12470.7
					243.8	26693.5
					88678.7	143
					67010.3	22244.6
					5422.4	280635
					197.5	69399.3
					2588.3	184235
					27553.1	49029.8
					627.7	140857
					7580	50010.1
					1828.6	435292
					156	176375
					1237.1	420611
					8273.9	393591
					6707	366022
					67755.7	139521
					6847.8	19911.9
					935.7	39093.4
					3928.9	67719.1
					4165.3	183402
					167.6	74330.5
					20915.5	45137.2
					654.5	17404.8
					16740.3	2287.7
					6617.6	818622
					15315.4	1176.1
					205.9	7832.3
					10382.3	83559.2
					458.8	1467190
					402.5	11708.4
					3282.5	56050.3
					172.5	10954.7
					1333.5	160368
					6588.8	19525.3
					5456.2	3892.7
					779.9	309977
					780.2	331973
					148.4	130666
					165.2	185267
					340.5	121446
					222.5	1044.7
					5308.9	234464
					590.8	23106.2
					4991.4	188152
					112.4	312145
					607.4	57083.4
					16276.5	22756.9
					2505.7	28580.3
					4860.5	64180.2
					7545.2	42025.3
					270.8	415334
					12434	1257.2
					46047.2	8024
					2385.2	191997
					726.8	14204.2
					286.9	172
					8327.4	19477.3
					177.1	30376
					503.5	36782.6
					4491.8	761694
					20176.2	130645
					4969.2	136.3
					24859.8	143127
					6095.6	69587.7
					9538.8	51764.4
					1424.3	74788.3
					5181.6	46100.3
					500.4	4346.4
					5697.4	271364
					10132	34747.5
					8924.7	138709
					1353.3	623396
					121.5	1529.2
					5817.8	81697.1
					100.1	13120.2
					15760.5	104350
					12480.8	6518.5
					6581.1	22779.7
					8816.9	16819.3
					6832.4	66653.3
					8268.5	132690
					39326.3	25148.3
					130.1	101205
					7466.5	39506.9
					20808.1	10354.1
					1905.5	89836.8
					3108.8	102785
					203.8	166217
					187.2	91105.2
					3069.7	2843.8
					152.8	35748.7
					7065.8	296229
					13112.2	480750
					3925.3	139506
					1284.7	152343
					20037.8	4926.4
					547.3	108879
					208.1	112028
					405.5	7592.3
					3371.5	243746
					584	8715.4
					282.3	16102.7
					13920.2	93299.8
					12338.7	115953
					1810.5	444.5
					14648	31295.2
					7406.2	360237
					6789.9	4081.4
					217.1	17046.4
					23182.5	301244
					21259.6	872790
					113.1	125348
					1677.3	23439.2
					30466.4	494617
					28733.4	5590.9
					585.6	104539
					5332.7	173875
					6974.9	22310.5
					261.4	58136.6
					507.2	19173.8
					82672.8	56824.1
					47670.7	194363
					29371	154609
					2818.6	68032.6
					5438.1	108225
					8746.5	27728.1
					1914.7	20297.7
					1402	79362.7
					2577.9	50242.4
					33358.2	104553
					10001.4	120651
					4890.2	392323
					1395.8	420536
					432.5	49899
					23762.7	5361.3
					23644.2	74535.6
					2029.6	164254
					23744.5	130190
					5448.4	94356.5
					1072	10879.2
					9854.4	18505.8
					241.3	207831
					113.7	359764
					28026.7	24085.3
					5447.4	31447.3
					5207	45354.4
					8478.4	122312
					250.8	133707
					1363.8	309653
					40433.5	4651.6
					2155.7	441
					8574.9	182004
					470.1	151612
					120.2	12255.4
					122.5	297948
					26094.8	232847
					1442.1	113596
					183.3	8250.5
					34435.2	27936.7
					11548.6	663066
					37816.5	247616
					1506.1	57059.7
					1867.7	410078
					669.6	138705
					28524.9	169450
					185.1	395812
					847.7	33764.5
					3086.4	193090
					12381.7	12458.3
					4554.8	39916.9
					3568	73564.2
					28562	90402.2
					7180.4	122180
					526.4	120346
					5756.1	121476
					5282.2	154543
					537.8	84936.7
					480.8	1550300
					4314.9	1307.4
					9451.4	51523.7
					7482.1	988
					14290.1	8262.8
					9202.8	64199.9
					115.2	55296.1
					5655.2	38544.4
					1164.1	57856.4
					678.6	965654
					22026.7	3020.5
					59062.3	142065
					31155.5	13511.5
					1862.7	4102.8
					163290	63950.9
					18750.2	12126.3
					1336.8	3684.8
					869.2	10904.4
					621.2	376493
					532.3	404395
					33161	865.9
					197.6	76753.9
					6719	46946.7
					5809.4	201085
					9247.7	161145
					20893.8	171755
					7403.3	125698
					106.7	8968.4
					58816.1	8996.1
					985.7	226519
					17940.4	47057.3
					7023.5	1153.1
					636	147754
					26167.3	10534.6
					164.5	197594
					416.1	19235.7
					176.8	48056.1
					8013.9	5783.1
					156.8	14448.9
					9340.2	40152.8
					2249.9	221838
					4105.3	82414.5
					3311.6	5343.8
					1236.2	83440.2
					14800.6	50736.9
					8027.6	156852
					207.8	55424.8
					842.1	34930.6
					449.9	72290
					136.5	16718.6
					17409.2	45006.5
					12616.7	185692
					12274.3	3379.7
					7171.5	33954.4
					108.2	163213
					7724.7	1541.9
					9372.8	117947
					8892.4	67930.7
					9687.4	297260
					8528.6	170459
					1208.3	59123
					7847.2	219502
					7140.1	84092.7
					280.5	141500
					660.8	368787
					5853.7	15918
					9774.8	254397
					339.8	207216
					4260.5	257723
					4351.6	181935
					20036.4	164330
					243	78445.4
					256.4	162361
					371.8	442984
					997.6	53964.3
					2417.2	7682.2
					899	444.9
					1974	93261.7
					379.2	222397
					34030.9	28524.4
					50057.8	110807
					985.5	602817
					423.1	21124.4
					143.9	7785.8
					13089.4	10282.7
					195.2	283958
					2171.4	859512
					529.8	10032.4
					14948.7	35197.1
					8612.6	77607.9
					4333.1	22664.8
					18123.1	54710.7
					8012.2	15429.5
					317.3	142763
					190.9	251913
					940.9	251617
					7592.7	10804.9
					5682.9	40420.4
					15409.2	98866.3
					1084.2	11984.6
					4615.8	141027
					12927.4	188067
					4995.4	46050
					6951.9	15611.4
					270	191958
					7201.1	414044
					12546.3	282405
					1475.3	281900
					26925.1	138909
					26519.8	16764.3
					3231.8	16570.7
					2408.3	8993.1
					13271.1	162590
					5282.5	12935.8
					2158.5	5078.3
					5882.3	718.4
					320.5	100566
					315.1	66364.9
					862	172121
					6261.7	30479.2
					190	67152.7
					10889.4	22774.3
					20299.2	181700
					14140.3	72458.7
					642.8	83288
					154	8552.2
					20316.6	46304.7
					8782.7	87896.9
					1077.4	96311.4
					8562	50350.4
					8980	313567
					19647.5	15604.2
					597.1	25342.8
					5946.8	43838.2
					677.8	6117.2
					172	61574.5
					99.5	43719.9
					331.5	32378
					48672.5	120129
					2409.2	1333230
					69627.1	95122
					10344.7	122074
					24308.9	12268.9
					3396.7	202872
					136.7	441750
					458.1	9634.6
					5058.7	17865.2
					60306.7	3102.7
					11308.7	82448.4
					15203.8	63747.8
					27849.6	44636.4
					2412.5	76150.7
					19925.9	155229
					2934.5	10197.1
					2380.7	177733
					4374.5	219262
					464.7	33162.2
					24458.3	159272
					101.5	61026.3
					1425.7	125867
					12593.5	226.8
					10855.4	279874
					10091.2	61227.5
					21226.3	41767.1
					536.8	35818.9
					299.2	19422.7
					32759.3	81106.6
					208.3	156267
					24617.1	144250
					2953	4858
					25496	605649
					7064.7	296744
					382.8	260524
					11246	238283
					7056.2	120218
					101.4	107443
					526.5	19402.2
					12204.5	568.8
					499	474552
					14665.2	16390.3
					542.8	78358.7
					6162.3	20774.6
					441.5	170233
					17443.7	322370
					13979	72596.3
					19169	6421.9
					20989.9	25302.3
					1641.8	53671.7
					3932.2	16290.3
					2650.5	121598
					1948	42255.7
					4512.9	6612.3
					9620.6	9008
					13022.1	1196.2
					204.7	53636
					2469.4	1507040
					10022.1	157166
					9978.3	106307
					8574.6	182052
					1989.7	29861.3
					15673.1	277504
					283.1	133431
					2976.7	18028.5
					679	3190.4
					18540.9	208343
					139.7	44410.2
					5011	11830.1
					6276.4	6542.8
					12628	28752.5
					11295.9	662571
					33251.3	6886.1
					6908.3	23972.9
					11239	242974
					1297.3	56136.3
					1812.7	15441.1
					15147.2	11676.7
					443.6	46538.4
					226.2	383695
					13375	81568.3
					14947.7	608145
					347.5	118733
					283.5	519481
					3643.2	282601
					335.4	522959
					5541.5	1956.2
					4347.2	7645.1
					17010.5	131754
					572.2	2271070
					331.9	205588
					162.6	305.7
					192.7	345897
					364	59460.3
					2144.5	35982.8
					10904.6	95693.5
					7971.5	147247
					15070.8	121316
					12029.9	4965.2
					531.8	8857.3
					6456.4	327627
					133.7	70898
					14280.8	191904
					519.7	106790
					2451.1	9716
					867	47909.1
					5880.7	103986
					360.1	124819
					6490	234463
					3416.2	6695.7
					1357.5	120738
					588.7	316183
					13540.3	97850.4
					3614.4	7278.7
					274.2	394157
					16258.7	27713.3
					2763.5	7867.3
					4805.4	309450
					28574.9	148935
					5964.1	341427
					821.7	21417.5
					169.8	7489.9
					25963.3	48059.7
					3246.9	218582
					350.4	74344.4
					961.9	106849
					3530.1	98204.2
					1090	1206.8
					9063.6	8922.4
					820.7	818115
					4211.1	214.4
					8444.1	135018
					11522.7	459494
					1769.2	96930.9
					7095.5	197144
					544.5	12870.2
					1696	130739
					7453.8	12475.3
					7711.8	6286.4
					9131.8	346.1
					14200.5	40963.6
					48138.1	12289.9
					4990.5	1226.4
					452.4	59202.4
					615.3	73911.5
					760.2	125938
					1257.6	111153
					516	296293
					936.8	287642
					1506.7	54685.3
					2084.1	3159.8
					253.2	6132.3
					3553	209837
					4980.7	308530
					9079.8	106955
					3999.8	554.4
					344.1	147585
					22270.5	1232400
					2746.5	97292.1
					10275.9	64702.8
					9264.1	21445.4
					124.3	567959
					796.6	70436.4
					1531.3	14195.1
					1199.1	111476
					3608.2	275205
					9626.7	6990.3
					108	52516.9
					653.9	235834
					165	38732.1
					22555.4	28413.1
					855	2617.9
					6177.7	189312
					1177.2	49726.1
					1801.8	91400.6
					7480	221.5
					332.9	151065
					306.1	1278870
					2984.3	26957
					247.5	252585
					743.8	211161
					3752.3	93664.9
					5160.5	327447
					345.2	11282
					713	3782.6
					379.5	655664
					2091.6	87853
					386.4	267195
					1160.7	165940
					9420.2	862.4
					609.7	50051.8
					23476	226774
					525.5	27237.1
					13497.6	4187.2
					2379.7	7779
					17606.1	96841.7
					225	135035
					22300.8	10945.6
					1058.5	106356
					4017.1	517
					105.2	172.4
					5842.4	237646
					441.5	108900
					475.5	4256.8
					10155.1	72680.4
					5088.9	23736.8
					5602.4	81774.9
					136.1	93038.4
					563.5	26079.9
					2684.3	22659.1
					49524.6	68481.8
					8566.1	3849.2
					12428.3	211653
					156.5	7868.7
					509.3	213268
					447.6	62542.1
					12536.2	4998.5
					5242.4	200984
					934.4	53562.7
					13999.1	247126
					4159.2	423917
					16660.7	244954
					33463.3	44504.2
					3078.1	145.4
					692.9	47200.3
					12886.6	120689
					794.5	129924
					224.8	41864.7
					6888.9	534806
					14648	156550
					177.1	7924
					8284.3	77588.7
					482.3	19564
					23531.6	76045.2
					13882	86135.2
					111.6	57788.9
					685.1	149509
					26509.2	244038
					17886.2	38283.8
					178.2	618356
					407.7	46296.3
					5834.6	504925
					1050.1	35346.2
					2202.5	98530.5
					416.6	11331.9
					3294.8	110076
					4379.4	56853.6
					234	48390.8
					1150.2	4984
					177.5	440292
					3364.2	1612.1
					482.4	6631.9
					8943.4	151
					10598.2	80344.1
					12266.6	396010
					2812.3	784.6
					418.2	66122.2
					561.4	19009.7
					137.7	137990
					190.7	8002.3
					316.7	222519
					148	290333
					127	146110
					334.1	1090460
					6402.9	3741.1
					13154.1	5626.2
					15678.8	198139
					482.5	114070
					4575.6	375420
					2639	70298.3
					1253.6	10902.8
					9989.5	1210320
					10790.5	9116.5
					303.4	1003.8
					823.6	96332.1
					8257.5	3986.9
					145.1	2013.7
					6361	180082
					254.6	92340.4
					1048.1	124752
					176.8	78760.3
					4163.7	25894.5
					19113.2	21111.7
					5123.3	396266
					147.1	189.2
					2209.1	6872.8
					1517.7	61347.2
					17196.8	163721
					29516.2	79078
					168.1	40434.2
					10977.7	112934
					3485.4	8785.3
					8684.9	1996.4
					20252.7	194807
					4032.7	198006
					587.7	118376
					1874.5	27771.2
					11269.6	60849.3
					12465.6	167831
					12161	18579
					120.5	275648
					29142.6	7734.2
					2690.3	7990.2
					7621.7	105308
					7467.8	988103
					1101.7	185044
					149.2	43212.2
					487.7	6259.3
					1962.5	83156.2
					168.6	133524
					2047.7	401257
					18350.1	288.9
					151.5	73312.2
					127.4	71258.5
					1473.8	388783
					8220	235199
					5036.1	6230.1
					15335.7	3332.9
					8326.4	5712.1
					2635.1	144651
					404.2	159390
					158	28944.9
					14273.6	140051
					8594.9	28388.8
					7867.1	219747
					294	215989
					7662.3	518602
					1727.6	30077.1
					6794	9986.3
					104.4	24458.2
					914.3	224812
					2494.6	113166
					67377.3	94568
					136.1	375914
					568.6	109296
					3814.8	794945
					120.9	135301
					499.6	260594
					18806.2	133184
					5518.2	150.8
					216.7	296562
					921.3	197275
					43935	8580.3
					8330.4	136663
					32492.2	140450
					10835.2	216088
					9229.9	40979.5
					15339.9	13153.5
					8120.8	91603.1
					99.5	32098
					314.6	135627
					25086.8	109113
					18954.7	10008.5
					25592.7	5733.9
					1147	221964
					6447.6	259448
					1666.2	343739
					1856.7	254580
					8214.7	266598
					20888.7	98091.3
					264.2	15418.5
					363	76885.9
					3280.1	857068
					8262.8	391865
					9499.5	216033
					13011.6	280040
					477.2	292313
					7814.8	32047.8
					703.1	197652
					2639.9	11896.6
					33313.7	34172.4
					1853	620678
					20080	17595.7
					3388.9	7139.9
					19116.3	4845.3
					1278.1	199287
					467.7	916156
					6705.9	85722.3
					424.7	288459
					101.2	485528
					792.2	145758
					4082.2	275364
					8384.4	222841
					462.4	16296
					18432.8	27556
					871.4	518.1
					2118.6	97401.5
					10192.1	325386
					877.2	155839
					8432.5	28016.8
					719.4	35436.8
					1365.4	5250.9
					142.6	109039
					843.5	748066
					152.3	21750.4
					301.1	3833.2
					1632.5	151926
					4586.4	103862
					319.1	182252
					140.3	77273.4
					24660.3	97851.9
					1137.8	5394.4
					5572.4	201050
					669.9	217702
					112.2	19595.8
					120.2	3383.9
					331.7	296445
					221.8	108556
					14894.1	21634.1
					1208.9	829997
					4922.6	22520.6
					28270.7	155148
					993.8	533178
					428.7	128255
					361.1	136035
					9028.5	87872.8
					8528.1	958351
					1146.1	225340
					478.8	307857
					166.7	253153
					292.1	101236
					104	100579
					25386.6	18276.6
					4008.2	112220
					136.2	7541
					403.2	174740
					41358.2	9428.1
					2825	260430
					1484.7	11052.9
					1599.1	63355.3
					9118.6	34414.8
					4622.3	29773.2
					3774.9	363734
					25260.7	34800.7
					4842	418963
					1123	364.7
					132.7	205303
					6508	1089.5
					222.8	227769
					17942.4	165014
					471.2	226915
					9098.7	9690.5
					13334.5	7347.4
					1580.9	131981
					200.8	13580.1
					19417.5	239303
					1043.3	3236.4
					152.6	52820.3
					10844.5	383963
					1395.6	2625.2
					15798.2	70086.6
					111.9	115636
					11978	11383.8
					310.1	1620.6
					193	14168.4
					16346.9	536690
					13247.1	101087
					1988.1	29788
					176.3	16631.8
					31654.1	46838.2
					4612.4	155732
					463.6	175343
					8549.8	84614.1
					5202.3	9500.4
					3318.6	375916
					13559.9	84746.5
					298.2	147505
					727.3	142211
					8422.6	97008.3
					8392.3	225535
					7578.6	73666.4
					3557.8	113472
					19178.2	5366.6
					960.9	21644.3
					18730.1	46094.5
					15282.9	28424.5
					468.7	188697
					9485.2	49864.9
					658	240194
					3744.1	214071
					142.7	168334
					6926.5	14848.6
					3738.8	436547
					20744	468808
					22561.8	9132.6
					321.1	118346
					34008.2	5179.6
					110.2	108654
					9536.5	6145.4
					5724.6	50090.1
					268.1	5189.8
					228.7	112183
					10064.8	293787
					17422.7	74390.7
					1777.2	1626.1
					1093.2	145401
					206.8	59316.2
					746.3	165467
					196.7	32228.4
					353.5	346189
					5834.6	67254.2
					47137.4	176658
					14191.8	8566.8
					1185.7	165495
					2588.2	373225
					10937.5	75390.3
					4756.3	8141
					5834.3	194990
					2514.9	319683
					3080.2	250793
					445.5	32945.2
					2533	213435
					158.2	203841
					118.8	192488
					2646.1	14658.4
					182.6	4858.3
					2020.3	102200
					8322.7	183751
					474.2	207759
					6990.9	323.7
					111.4	7027
					1049.5	9743.4
					5782.2	105691
					931.7	528.7
					144	509522
					6712.6	18795.6
					342.1	247011
					193.1	23538.6
					37450	30024.6
					665.9	113032
					37897.5	290306
					8543.2	84499.1
					232.3	5213.3
					2812	563499
					13414.1	250034
					16219.3	18664.7
					7874.7	95093.9
					11447.3	5641.8
					169.1	424500
					3133.2	474692
					284.9	94193.7
					3813.4	220842
					247.8	128780
					830.9	6214.3
					11861.6	2037.2
					20872.9	9821.6
					12947.4	315517
					8630	46310.4
					12013.4	219299
					710	286216
					24710.8	364240
					65086.6	190711
					405.3	179579
					210.3	7360.3
					9908.8	5775.4
					2685.8	307863
					1381.4	532.1
					6674.5	2015.8
					434.6	333333
					821.1	36478.7
					229.3	624569
					4671.1	39073.7
					7254.5	86804.3
					24648.8	114919
					12404.1	96860.6
					9438.9	1544580
					7336.6	69558.3
					311	5146.2
					7952.3	188808
					25454.1	34463.4
					11168.5	186660
					1396.4	75466.7
					28836.6	100039
					11964.9	74816.3
					750	2180.7
					301.7	216305
					865.6	184374
					180.3	94818.3
					737.7	48770
					111.3	80876
					308.6	241560
					409.7	85224.2
					9098.5	11094.2
					330.3	13685.9
					8203.9	499073
					1710.3	31556.9
					8650	82813.8
					7769.9	16963.7
					14203.9	78189.8
					33493.8	119984
					3154.5	7638.2
					402	277701
					240.3	112238
					1057.6	185457
					2529.8	5448.2
					3956.7	3290
					4822.5	60686.6
					2084.1	311126
					1993.2	51729.5
					2236.7	151851
					19560.6	10422.1
					174.8	181863
					1534.6	238095
					14285.9	16766.6
					1104.2	157758
					11211	33645.6
					22998	926128
					2748.3	130283
					744.1	163896
					112.8	9540.2
					204.4	269015
					5976.2	155105
					8438.9	581647
					18618.8	190344
					2727	86116.2
					692.4	153086
					19100.4	9245
					142.3	734230
					3903.7	89388.3
					146.5	110874
					1986	13467.8
					148.2	3203.3
					116.1	80850.5
					7038.7	83466.8
					24237.5	874947
					11652.9	1152.4
					3568.1	100896
					29634.7	183682
					5956	6312.3
					8753	772509
					53551.4	94050
					17019.7	41832.8
					7088.5	335570
					2277.4	3273.4
					573.3	218545
					1421.8	8575.6
					675.4	46271.5
					21599.6	150788
					626.3	675223
					2058	166500
					8847.9	15988.5
					2839.6	277896
					640.7	58363.2
					1187.2	94301.5
					3608.4	100009
					45220.5	128722
					2497.8	65426
					946.3	8922.8
					469.1	6194.5
					280.4	92226.9
					786.2	112281
					451.9	6226.3
					1320.5	32752.9
					13555.1	266275
					9472.8	80990.2
					2294.1	59770.2
					4792.5	253134
					118.8	56090.9
					164.9	89128.7
					11126.2	29266.7
					1304.3	121750
					12269.7	217591
					146	229502
					534.8	126709
					180	165.3
					1089	106597
					5478.8	92764.6
					13970.2	140.9
					235.1	8349.4
					2698	120886
					14962.9	105615
					13163.4	877721
					6234.9	18050
					2542.4	1338
					23605.8	98686.3
					1320.8	93191.3
					2352	19826.8
					4322.1	32217.9
					14538.5	14025.6
					187.8	153557
					11345.8	18826.4
					1641.7	1129260
					18860.7	647606
					290.4	46908.1
					30331.7	211413
					1027.6	44531.4
					8665.7	227412
					105.4	28644.9
					1155.5	231961
					559.7	29172.9
					20544.5	65862.9
					2835.6	134272
					157.6	619173
					786.1	643476
					1215	6907.1
					19815.1	22824.2
					3376.8	18877.1
					139.9	53905.6
					354.6	29483.9
					4857.9	160.8
					16029.1	31013.8
					110.8	71624
					1604	576343
					3388.7	336705
					14283.9	130383
					6402.7	176203
					1791.5	330493
					543.5	49619
					14122.6	449875
					15402.4	12741
					4750.7	204688
					627.4	48128.5
					18055.1	179.6
					256.3	51020.7
					18926.2	9748.4
					130.8	409.6
					6141.4	117033
					28876.4	1029380
					24664.4	232872
					3868.3	344.1
					12853.1	225937
					398.2	332678
					2412.1	324902
					216.5	42361.6
					9170.8	284849
					621.2	48173.5
					1142	2845.2
					864.1	66732.3
					2003.2	34946.3
					4121	6280.4
					744.5	290257
					226.9	39760.7
					1499.9	248693
					5679.4	61878.5
					285.8	20154.7
					11080.1	12922.9
					52253.8	104888
					101.1	281244
					10194.9	29363.3
					8281	212374
					167.4	59198.9
					360.3	176364
					23472.9	6253.1
					276.3	70190.9
					8944.5	79363.7
					44573.6	154137
					1489.5	16633
					10860.8	3867.2
					21316.1	113406
					1665.7	42368.4
					506.2	15905.1
					11699.4	106034
					48243.6	3864.5
					10696.9	5165.6
					2227.5	207084
					1610.9	272469
					703.1	184715
					15270.1	74875.3
					3092.1	4596.3
					6408.7	201033
					38745.6	2016.6
					7603.4	179509
					14262.3	634920
					380.5	15969.2
					5812.2	9563.4
					708.7	234853
					316.9	7161.6
					26681.3	275396
					4905.1	55263.5
					5306.2	131879
					548.1	326892
					164.8	91929.8
					9202.9	15033.1
					1577.5	165639
					440.4	142173
					2849.3	399858
					9438.7	461169
					4532.1	164628
					617.5	17318.7
					10176.7	87486.3
					198	237430
					4068.6	146413
					135.8	56898.1
					7888.6	7105.7
					303.5	354029
					254.1	9765.1
					175	6117.2
					41968.7	65062.4
					19198.8	4378.7
					18507.9	126559
					25308	136367
					2894.8	37111.9
					3642.1	26974.5
					126.7	161716
					4381.8	98579.7
					140.1	28410.9
					391.2	193815
					23511.9	82558.3
					99.5	85395.6
					159.9	248531
					102.9	51638
					1326.4	3305.6
					3149.3	607.9
					699.7	15423.2
					11558.8	272661
					13237.5	134575
					18525.1	324277
					2493.5	32467.4
					552.5	55921.5
					7999.8	9378.1
					162.6	355609
					700.2	8791.7
					12786.9	11906.4
					1533.1	1174.5
					11322	130261
					7438.5	129169
					208.2	75426.4
					1351	857367
					801.6	329143
					2210.6	211502
					416.8	888007
					64018.8	212007
					20125.7	149368
					8286.6	848415
					10754.3	111330
					11070.8	291281
					5257	21750.6
					3888.9	10898.4
					10052.1	70898
					7271.7	24470.1
					666.1	24336.1
					1523.7	74168.1
					2830.4	163480
					340.9	3891.7
					11682.5	54726.3
					18444.8	69880.8
					677.8	252910
					2472.1	73674.5
					5694.5	433672
					1705.2	5576.1
					139	164737
					6480.3	4340.3
					344.7	3637
					5414.5	30255.9
					10242.8	279672
					621.9	8011.4
					67375	123655
					265.1	94339.6
					858.7	62210
					503.4	179508
					5122.5	68017.5
					270.2	54055
					138.3	45733.5
					108.6	89447.3
					223.6	57812.1
					1666	228598
					1492.4	166777
					13149.1	52854.4
					2942.8	354484
					4756.3	11075.8
					221.5	31429.2
					13492	126477
					794.1	345233
					373.5	228523
					464.4	244774
					15356.1	41474.2
					6578.5	99396.4
					1575.1	45950.3
					857.6	43748.1
					368.9	201530
					383.2	83455.4
					14922.2	309211
					19239.7	629.2
					951.5	18720
					339.4	9305.8
					3954.9	144063
					215.4	5409.4
					137.3	97816.2
					3961.7	33828
					367.7	29196.8
					8276.8	18938.5
					873.7	30409.3
					957.9	201505
					3910.4	51686.5
					22569.3	392643
					3956.8	544931
					2451.5	10761.4
					39822.1	90096.3
					272	562218
					518.5	119450
					180.3	65430.3
					168.1	28266.4
					3230.6	5090.6
					3040.7	2107.2
					239.9	478187
					2305.5	343135
					135	5041.1
					426.1	123962
					9916.6	13548.3
					4764.3	21268.7
					18728	98451.5
					11082.1	74320.8
					15563.8	27695
					3651.8	87034.1
					685.6	16571.6
					189.4	321345
					181.6	17602.6
					195.3	24608.1
					205.8	46505.2
					196.5	105009
					10281.7	3337.5
					226.7	24497.6
					17798.9	15118.3
					6956.4	67792.5
					130.8	6294.7
					21676.1	781.3
					3964.5	214739
					12036.4	448724
					11264.7	11739.1
					1544.7	340156
					1850	27634.5
					579.5	2387.7
					17378.9	189190
					688.9	121921
					1425.6	397208
					927.1	128420
					2171.2	48844.9
					14602	832075
					17509.8	158830
					19447	181342
					32803.3	119232
					10528	25818.2
					5428.1	242584
					7041.6	148472
					4998.1	186929
					14806.7	83618.3
					212.1	292516
					142.2	41676.6
					257.1	231416
					7293.8	14782.2
					145.5	8592.6
					729.5	6498.1
					384	297720
					459.1	27668.7
					611.9	39846.4
					3853.7	50799.7
					7928.4	1007930
					18512.2	48868.8
					7328	7668.5
					238.8	131247
					419.6	9255
					18737.7	329418
					5492.3	1769.7
					4271.1	59682.9
					4797.2	161
					5030.9	41423.6
					1047.8	251038
					3116.2	209512
					671.5	150221
					57804.7	36530.3
					908.4	153146
					14695.2	206783
					1346.5	250134
					4087.3	230584
					7074	131322
					1580.4	239567
					11514.3	192216
					356.1	270870
					5122.5	48392
					3586	16560.5
					825.1	83035.4
					11765.8	350879
					282.5	298108
					3197.7	20690.2
					7738	298467
					6701.4	125038
					15736.7	49758.5
					548.1	80853.2
					9412.4	196086
					884.1	1544.4
					183.3	25335.6
					8486.1	4840.7
					30825.4	28078.6
					460.3	35737.6
					12239.9	238158
					8388.4	141904
					13008.1	321595
					33151.3	158855
					323.5	55369.5
					170.9	26812.4
					1937.2	308835
					9474.9	59712.2
					1305.9	91222.2
					304	112440
					110.1	701.9
					535.5	346.5
					28948.7	1726.9
					369.2	122323
					2719.9	68331.6
					288.1	40006.4
					16648.3	342082
					655.5	76666.5
					4174.8	101415
					140.9	26651.9
					4636.9	177013
					5370.3	187836
					536.4	106230
					1844.7	13037.6
					2464.6	124161
					13829	12230.1
					26880.7	95058
					4158.5	75094
					522.1	19748.5
					7138.5	115035
					11595	3044.4
					13738.8	10411.8
					102.3	629993
					501	368319
					15782.2	6265.4
					1337.1	94172.9
					1887.1	169576
					6858.5	48562.8
					1082.7	234666
					100275	172552
					354.1	115153
					11067	125977
					370.2	253636
					1406.3	48685
					483	737628
					110.1	183434
					249.4	14100.1
					10519	44469.7
					12100.8	135802
					212.5	43691.9
					523.9	129.8
					1849.4	111885
					25587.3	74935.4
					2459.2	178703
					197.8	1326.9
					12389.2	28017.6
					1753.4	17112.3
					167.7	6609
					16429	352112
					8300.5	4356.4
					13066.2	261012
					9947.2	924.5
					12192.4	300414
					8450.1	152276
					318.2	243232
					9064.5	109263
					206.5	91312.2
					742.8	940417
					236	28298.5
					5367.9	162500
[truncated: 50,426 more rows]

## Sheet: S2_ABCDEFGHIJK
Suppl. Fig. 2A: Cecal mass (% of total mass)				Suppl. Fig. 2B: Lean mass (% of total mass)				Suppl. Fig. 2C: Lean mass (+/- cecum)							Suppl. Fig. 2D: Lean mass variation (g)				Suppl. Fig. 2E: Lean mass variation (%)				Suppl. Fig. 2F: Fat mass (EchoMRI with cecum)				Suppl. Fig. 2G: Fat mass (% of total mass)				Suppl. Fig. 2H: Fat mass (+/- cecum)							Suppl. Fig. 2I: Fat mass variation (g)				Suppl. Fig. 2J: Fat mass variation (%)				Suppl. Fig. 2K: Fat mass in SPF(g)
GF	Oligo	SPF		GF	Oligo	SPF		GF		Oligo		SPF			GF	Oligo	SPF		GF	Oligo	SPF		GF	Oligo	SPF		GF	Oligo	SPF		GF		Oligo		SPF			GF	Oligo	SPF		GF	Oligo	SPF		Live	Dead	Cecum removed
8.83935	4.79839	1.7603		77.547	81.2367	82.7341		w/ cecum	w/o cecum	w/ cecum	w/o cecum	w/ cecum	w/o cecum		-1.87	-1.89	-0.95		-9.14873	-7.076	-4.80526		3.08	3.16	2.03		12.069	11.2296	7.603		w/ cecum	w/o cecum	w/ cecum	w/o cecum	w/ cecum	w/o cecum		-0.54	0.06	0.14		-11.157	1.68539	5.42636		2.16	2.4	3.54
11.5569	6.88213	2.41509		78.2399	80.938	84.9057		20.44	18.57	26.71	24.82	19.77	18.82		-2.2	-1.84	-0.82		-9.19348	-6.68605	-4.08367		3.32	3.02	1.69		12.3283	11.4221	6.37736		4.84	4.3	3.56	3.62	2.58	2.72		-0.29	-0.13	0.36		-7.4359	-4.0625	14.6939		1.72	1.98	3.07
13.2117	6.30775	2.46324		79.1507	81.3798	81.2132		23.93	21.73	27.52	25.68	20.08	19.26		-1.98	-1.82	-1.5		-9.55137	-6.62541	-6.7904		3.08	3.55	2.46		11.7827	11.8888	9.04412		3.9	3.61	3.2	3.07	2.45	2.81		-1.07	0.27	0.64		-29.8883	8.65385	31.5271		1.76	2.04	3.07
8.91986	5.26316	2.4		79.754	78.7522	85.2364		20.73	18.75	27.47	25.65	22.09	20.59		-2.34	-1.55	-1.34		-10.3175	-6.08559	-6.06609		3.51	4.71	1.88		12.3374	16.7914	6.83636		3.58	2.51	3.12	3.39	2.03	2.67		-0.89	-0.02	0.48		-22.8205	-0.536193	19.5122		1.48	1.72	2.59
9.52194	5.75693	1.94444		74.3273	85.6126	79.6825		22.68	20.34	25.47	23.92	22.09	20.75		-1.54	-2.04	-0.98		-7.59369	-8.22912	-4.46063		4.84	3.47	2.45		17.6	13.7154	9.72222		3.9	3.01	3.73	3.71	2.46	2.94		-2.35	-0.37	0.26		-47.6673	-6.75182	12.6829		1.96	2.28	3.17
10.3973	6.20272	1.65414		79.7667	84.9796	82.594		20.28	18.74	24.79	22.75	21.97	20.99		-1.99	-1.67	-0.89		-9.33396	-7.19208	-4.05652		3.9	3.46	2.05		13	14.1224	7.70677		4.93	2.58	5.48	5.11	2.05	2.31		-1.92	-0.28	0.32		-45.4976	-6.10022	13.7339		1.46	1.65	2.49
8.72226	5.86068	1.80451		79.7308	86.9583	82.4812		21.32	19.33	23.22	21.55	21.94	21.05		-1.69	-2.48	-1.41		-8.86674	-9.16143	-6.26667		3.58	3.01	2.33		13.7692	12.5417	8.7594		4.22	2.3	4.59	4.31	2.33	2.65		-1.25	-0.42	0.51		-35.2113	-9.81308	30.1775		2.53	2.88	3.86
8.99824	6.41711	2.08835		78.2069	86.1753	79.3976		19.06	17.37	27.07	24.59	22.5	21.09		-1.64	-1.58	-0.81		-8.2288	-7.29455	-3.6635		3.9	3.28	2.58		13.4483	13.0677	10.3614		3.55	2.3	4.28	3.86	1.69	2.2		-1.34	-0.18	0.02		-34.359	-5.18732	0.75188		2.17	2.51	3.3
8.76364	6.917	2.09677		69.931		89.1532		19.93	18.29	21.66	20.08	22.11	21.3		-2.03	-1.25	-1.28		-8.36768	-6.00384	-5.57249		4.93		2.66		17		10.7258		3.9	2.56	3.47	3.29	2.66	2.68		-0.43	-0.05	0.3		-10	-1.44509	14.5631		2.49	2.91	3.75
8.23333	5.14286	3.083		74.807		90.7905		24.26	22.23	20.82	19.57	22.97	21.69		-2.01	-1.22	-1.44		-8.49176	-5.84571	-6.14334		4.22		2.06		14.807		8.14229		4.3	3.87	3.46	3.41	2.06	2.36		-0.17	-0.22	0.34		-4.53333	-7.30897	18.0851
12.4231	5.41667	2.51852		74.7451		91.4444		23.67	21.66	20.87	19.65	23.44	22		-1.9	-1.21	-1.67		-8.45948	-5.59408	-6.86395		3.55		2.19		13.9216		8.11111		3.75	3.58	3.01	2.79	1.88	2.22		-0.47	-0.22	0.35		-11.9898	-6.70732	11.0759
11	5.53785			74.0892				22.46	20.56	21.63	20.42	24.33	22.66		-2.63		-1.17		-10.8813		-4.78723		3.9				14.4981				3.92	3.45	3.28	3.06	3.16	3.51		-0.23		0.22		-5.27523		8.27068
15.3793								24.17	21.54			24.44	23.27		-2.65		-1.1		-10.4126		-4.45525										4.36	4.13			2.66	2.88		-0.68		0.18		-16.0377		8.21918
13.5439								25.45	22.8			24.69	23.59				-1.32				-5.14419										4.24	3.56			2.19	2.37				0.09				3.10345
11.6863												25.66	24.34				-1.31				-5.06378														2.9	2.99				0.33				11.2245
10.9665												25.87	24.56																						2.94	3.27

## Sheet: S3_ABCDE
Suppl. Fig. 3A: Energy expenditure (avg per microbiota, Kcal)				Suppl. Fig. 3B: Energy expenditure (avg per mouse, Kcal)					Suppl. Fig. 3C: EE-Light (per g - total mass w/o cecum)				Suppl. Fig. 3D: EE-Light (per g - lean mass)				Suppl. Fig. 3E: EE-Light (per g - total mass)
microbiota	timepoint	average.EE		mouseID	microbiota	zt	average.EE		GF	Oligo	SPF		GF	Oligo	SPF		GF	Oligo	SPF
GF	0.05	0.407384		AE450	GF	0.05	0.453832		0.15982	0.147273	0.142044		0.18647	0.170853	0.168665		0.147846	0.139191	0.142207
GF	0.0666667	0.344784		AE451	GF	0.05	0.387228		0.141156	0.154093	0.158353		0.161656	0.178575	0.182		0.129608	0.146417	0.157622
GF	0.0666667	0.411447		AE452	GF	0.05	0.32522		0.142971	0.143913	0.141512		0.164876	0.166477	0.169955		0.131812	0.138304	0.142533
GF	0.1	0.314698		AE453	GF	0.05	0.451785		0.146005	0.139642	0.133405		0.17922	0.16594	0.152755		0.140194	0.128799	0.130726
GF	0.166667	0.326833		AE726	GF	0.0666667	0.435411		0.142745	0.163528	0.159865		0.164219	0.177797	0.196727		0.134812	0.152216	0.15993
GF	0.45	0.347666		AE727	GF	0.0666667	0.374981		0.141545	0.158908	0.15804		0.155474	0.177378	0.18818		0.126194	0.147132	0.158403
GF	0.466667	0.356922		AE727	GF	0.0666667	0.340749		0.169797	0.159922	0.147319		0.205464	0.173945	0.175387		0.148549	0.14878	0.147999
GF	0.466667	0.241969		AE728	GF	0.0666667	0.405298		0.169889	0.150298	0.14077		0.196344	0.164751	0.173595		0.151121	0.147255	0.142111
GF	0.5	0.367095		AF201	GF	0.1	0.372079		0.15438		0.153013		0.18552		0.163115		0.142208		0.14332
GF	0.566667	0.322612		AF202	GF	0.1	0.387237				0.165955				0.182243				0.153209
GF	0.85	0.299252		AF204	GF	0.1	0.411584
GF	0.866667	0.272301		AE605	GF	0.166667	0.405415
GF	0.866667	0.241648		AE606	GF	0.166667	0.305521		Suppl. Fig. 3C: EE-Dark (per g - total mass w/o cecum)				Suppl. Fig. 3D: EE-Dark (per g - lean mass)				Suppl. Fig. 3E: EE-Dark (per g - total mass)
GF	0.9	0.302636		AE607	GF	0.166667	0.309024		GF	Oligo	SPF		GF	Oligo	SPF		GF	Oligo	SPF
GF	0.966667	0.334602		AE450	GF	0.45	0.350682		0.210098	0.188229	0.196168		0.245132	0.218366	0.232933		0.194358	0.177899	0.196393
GF	1.25	0.402689		AE451	GF	0.45	0.350878		0.192369	0.203513	0.217607		0.220307	0.235847	0.250103		0.176631	0.193376	0.216602
GF	1.26667	0.447641		AE452	GF	0.45	0.245868		0.184758	0.172973	0.182621		0.213065	0.200094	0.219327		0.170337	0.166232	0.183939
GF	1.26667	0.362742		AE453	GF	0.45	0.41933		0.188154	0.176934	0.175809		0.230958	0.210255	0.20131		0.180666	0.163195	0.172278
GF	1.3	0.27183		AE726	GF	0.466667	0.345771		0.189123	0.206436	0.208763		0.217575	0.224449	0.256899		0.178613	0.192157	0.208847
GF	1.36667	0.286217		AE727	GF	0.466667	0.28438		0.198594	0.21042	0.195474		0.218137	0.234878	0.232754		0.177055	0.194827	0.195923
GF	1.65	0.350724		AE727	GF	0.466667	0.326728		0.197511	0.205309	0.184793		0.239	0.223311	0.22		0.172796	0.191004	0.185646
GF	1.66667	0.339905		AE728	GF	0.466667	0.275853		0.202942	0.200921	0.180076		0.234544	0.220242	0.222067		0.180523	0.196852	0.181791
GF	1.66667	0.37499		AF201	GF	0.5	0.344714		0.18901		0.219677		0.227135		0.23418		0.174107		0.205761
GF	1.7	0.282331		AF202	GF	0.5	0.378065				0.226899				0.249169				0.209472
GF	1.76667	0.29016		AF204	GF	0.5	0.326828
GF	2.05	0.308287		AE605	GF	0.566667	0.377154
GF	2.06667	0.266152		AE606	GF	0.566667	0.275199
GF	2.06667	0.241918		AE607	GF	0.566667	0.290301
GF	2.1	0.294488		AE450	GF	0.85	0.350582
GF	2.16667	0.302318		AE451	GF	0.85	0.274153
GF	2.45	0.335558		AE452	GF	0.85	0.243272
GF	2.46667	0.278037		AE453	GF	0.85	0.346697
GF	2.46667	0.235574		AE726	GF	0.866667	0.28282
GF	2.5	0.383231		AE727	GF	0.866667	0.266177
GF	2.56667	0.31037		AE727	GF	0.866667	0.366944
GF	2.85	0.290097		AE728	GF	0.866667	0.256333
GF	2.86667	0.350511		AF201	GF	0.9	0.3568
GF	2.86667	0.241529		AF202	GF	0.9	0.322526
GF	2.9	0.334864		AF204	GF	0.9	0.302485
GF	2.96667	0.306111		AE605	GF	0.966667	0.332755
GF	3.25	0.299045		AE606	GF	0.966667	0.287143
GF	3.26667	0.277986		AE607	GF	0.966667	0.282172
GF	3.26667	0.241529		AE450	GF	1.25	0.37898
GF	3.3	0.286327		AE451	GF	1.25	0.35506
GF	3.36667	0.301907		AE452	GF	1.25	0.315348
GF	3.65	0.314207		AE453	GF	1.25	0.30242
GF	3.66667	0.311026		AE726	GF	1.26667	0.294901
GF	3.66667	0.362641		AE727	GF	1.26667	0.429582
GF	3.7	0.334579		AE727	GF	1.26667	0.467697
GF	3.76667	0.322328		AE728	GF	1.26667	0.321587
GF	4.05	0.302127		AF201	GF	1.3	0.384192
GF	4.06667	0.320381		AF202	GF	1.3	0.321478
GF	4.06667	0.386697		AF204	GF	1.3	0.290297
GF	4.1	0.317223		AE605	GF	1.36667	0.300368
GF	4.16667	0.306116		AE606	GF	1.36667	0.323481
GF	4.45	0.350483		AE607	GF	1.36667	0.316401
GF	4.46667	0.302136		AE450	GF	1.65	0.374759
GF	4.46667	0.24158		AE451	GF	1.65	0.439721
GF	4.5	0.306344		AE452	GF	1.65	0.326468
GF	4.56667	0.334429		AE453	GF	1.65	0.43149
GF	4.85	0.302023		AE726	GF	1.66667	0.311868
GF	4.86667	0.302161		AE727	GF	1.66667	0.321634
GF	4.86667	0.241563		AE727	GF	1.66667	0.358824
GF	4.9	0.399393		AE728	GF	1.66667	0.345787
GF	4.96667	0.366853		AF201	GF	1.7	0.31745
GF	5.25	0.326257		AF202	GF	1.7	0.350942
GF	5.26667	0.265856		AF204	GF	1.7	0.293229
GF	5.26667	0.193365		AE605	GF	1.76667	0.290272
GF	5.3	0.355052		AE606	GF	1.76667	0.335514
GF	5.36667	0.338709		AE607	GF	1.76667	0.276122
GF	5.65	0.317227		AE450	GF	2.05	0.346551
GF	5.66667	0.265882		AE451	GF	2.05	0.34273
GF	5.66667	0.181371		AE452	GF	2.05	0.245722
GF	5.7	0.299679		AE453	GF	2.05	0.362762
GF	5.76667	0.270069		AE726	GF	2.06667	0.275744
GF	6.05	0.299057		AE727	GF	2.06667	0.308369
GF	6.06667	0.296164		AE727	GF	2.06667	0.284242
GF	6.06667	0.229535		AE728	GF	2.06667	0.270757
GF	6.1	0.314659		AF201	GF	2.1	0.311381
GF	6.16667	0.26782		AF202	GF	2.1	0.318373
GF	6.45	0.305106		AF204	GF	2.1	0.284203
GF	6.46667	0.314401		AE605	GF	2.16667	0.316409
GF	6.46667	0.20558		AE606	GF	2.16667	0.353785
GF	6.5	0.395187		AE607	GF	2.16667	0.268837
GF	6.56667	0.28204		AE450	GF	2.45	0.431218
GF	6.85	0.302189		AE451	GF	2.45	0.275733
GF	6.86667	0.265873		AE452	GF	2.45	0.261739
GF	6.86667	0.217574		AE453	GF	2.45	0.386926
GF	6.9	0.371197		AE726	GF	2.46667	0.292553
GF	6.96667	0.411105		AE727	GF	2.46667	0.29015
GF	7.25	0.321878		AE727	GF	2.46667	0.392762
GF	7.26667	0.284059		AE728	GF	2.46667	0.244073
GF	7.26667	0.205478		AF201	GF	2.5	0.329538
GF	7.3	0.310744		AF202	GF	2.5	0.408321
GF	7.36667	0.318296		AF204	GF	2.5	0.30522
GF	7.65	0.332384		AE605	GF	2.56667	0.292202
GF	7.66667	0.356626		AE606	GF	2.56667	0.300328
GF	7.66667	0.205546		AE607	GF	2.56667	0.286808
GF	7.7	0.375301		AE450	GF	2.85	0.402986
GF	7.76667	0.290099		AE451	GF	2.85	0.286089
GF	8.05	0.32352		AE452	GF	2.85	0.241648
GF	8.06667	0.284262		AE453	GF	2.85	0.394866
GF	8.06667	0.362556		AE726	GF	2.86667	0.326425
GF	8.1	0.363278		AE727	GF	2.86667	0.326429
GF	8.16667	0.314452		AE727	GF	2.86667	0.354657
GF	8.45	0.308213		AE728	GF	2.86667	0.268994
GF	8.46667	0.284076		AF201	GF	2.9	0.408217
GF	8.46667	0.265924		AF202	GF	2.9	0.33554
GF	8.5	0.29876		AF204	GF	2.9	0.358827
GF	8.56667	0.338511		AE605	GF	2.96667	0.292087
GF	8.85	0.311195		AE606	GF	2.96667	0.268364
GF	8.86667	0.290183		AE607	GF	2.96667	0.294122
GF	8.86667	0.205529		AE450	GF	3.25	0.338517
GF	8.9	0.326945		AE451	GF	3.25	0.285912
GF	8.96667	0.29427		AE452	GF	3.25	0.259203
GF	9.25	0.347558		AE453	GF	3.25	0.354639
GF	9.26667	0.266017		AE726	GF	3.26667	0.309446
GF	9.26667	0.241631		AE727	GF	3.26667	0.398979
GF	9.3	0.440154		AE727	GF	3.26667	0.314303
GF	9.36667	0.286111		AE728	GF	3.26667	0.269218
GF	9.65	0.311291		AF201	GF	3.3	0.317351
GF	9.66667	0.435596		AF202	GF	3.3	0.353597
GF	9.66667	0.229586		AF204	GF	3.3	0.317468
GF	9.7	0.391491		AE605	GF	3.36667	0.304546
GF	9.76667	0.29818		AE606	GF	3.36667	0.304578
GF	10.05	0.326568		AE607	GF	3.36667	0.285958
GF	10.0667	0.308555		AE450	GF	3.65	0.342482
GF	10.0667	0.229602		AE451	GF	3.65	0.306105
GF	10.1	0.371325		AE452	GF	3.65	0.346481
GF	10.1667	0.399053		AE453	GF	3.65	0.37485
GF	10.45	0.388413		AE726	GF	3.66667	0.309294
GF	10.4667	0.296383		AE727	GF	3.66667	0.317302
GF	10.4667	0.253997		AE727	GF	3.66667	0.295958
GF	10.5	0.314793		AE728	GF	3.66667	0.286375
GF	10.5667	0.354739		AF201	GF	3.7	0.296183
GF	10.85	0.356751		AF202	GF	3.7	0.350592
GF	10.8667	0.290268		AF204	GF	3.7	0.299269
GF	10.8667	0.241681		AE605	GF	3.76667	0.320277
GF	10.9	0.38355		AE606	GF	3.76667	0.299691
GF	10.9667	0.362965		AE607	GF	3.76667	0.286636
GF	11.25	0.33623		AE450	GF	4.05	0.342405
GF	11.2667	0.356778		AE451	GF	4.05	0.302112
GF	11.2667	0.326404		AE452	GF	4.05	0.253904
GF	11.3	0.37132		AE453	GF	4.05	0.346647
GF	11.3667	0.33478		AE726	GF	4.06667	0.299782
GF	11.65	0.396151		AE727	GF	4.06667	0.28033
GF	11.6667	0.326649		AE727	GF	4.06667	0.467517
GF	11.6667	0.326792		AE728	GF	4.06667	0.314147
GF	11.7	0.454012		AF201	GF	4.1	0.305134
GF	11.7667	0.318775		AF202	GF	4.1	0.329702
GF	12.05	0.368976		AF204	GF	4.1	0.29822
GF	12.0667	0.39321		AE605	GF	4.16667	0.296157
GF	12.0667	0.259737		AE606	GF	4.16667	0.280359
GF	12.1	0.439992		AE607	GF	4.16667	0.289967
GF	12.1667	0.403553		AE450	GF	4.45	0.350417
GF	12.45	0.444731		AE451	GF	4.45	0.322206
GF	12.4667	0.530441		AE452	GF	4.45	0.259546
GF	12.4667	0.471892		AE453	GF	4.45	0.40699
GF	12.5	0.569402		AE726	GF	4.46667	0.304478
GF	12.5667	0.459956		AE727	GF	4.46667	0.284237
GF	12.85	0.508385		AE727	GF	4.46667	0.296199
GF	12.8667	0.478033		AE728	GF	4.46667	0.286964
GF	12.8667	0.436706		AF201	GF	4.5	0.317358
GF	12.9	0.52887		AF202	GF	4.5	0.359611
GF	12.9667	0.379233		AF204	GF	4.5	0.308332
GF	13.25	0.481281		AE605	GF	4.56667	0.296141
GF	13.2667	0.429793		AE606	GF	4.56667	0.306928
GF	13.2667	0.460016		AE607	GF	4.56667	0.300107
GF	13.3	0.440009		AE450	GF	4.85	0.394719
GF	13.3667	0.500333		AE451	GF	4.85	0.370587
GF	13.65	0.429685		AE452	GF	4.85	0.253722
GF	13.6667	0.398092		AE453	GF	4.85	0.427108
GF	13.6667	0.484343		AE726	GF	4.86667	0.338319
GF	13.7	0.472341		AE727	GF	4.86667	0.387044
GF	13.7667	0.516511		AE727	GF	4.86667	0.284025
GF	14.05	0.475216		AE728	GF	4.86667	0.265752
GF	14.0667	0.447878		AF201	GF	4.9	0.359849
GF	14.0667	0.411666		AF202	GF	4.9	0.405222
GF	14.1	0.44398		AF204	GF	4.9	0.329496
GF	14.1667	0.441724		AE605	GF	4.96667	0.328484
GF	14.45	0.388218		AE606	GF	4.96667	0.307023
GF	14.4667	0.460016		AE607	GF	4.96667	0.282923
GF	14.4667	0.411734		AE450	GF	5.25	0.406787
GF	14.5	0.431951		AE451	GF	5.25	0.394774
GF	14.5667	0.431806		AE452	GF	5.25	0.306181
GF	14.85	0.466301		AE453	GF	5.25	0.467512
GF	14.8667	0.435613		AE726	GF	5.26667	0.324008
GF	14.8667	0.472264		AE727	GF	5.26667	0.31435
GF	14.9	0.436055		AE727	GF	5.26667	0.29003
GF	14.9667	0.443868		AE728	GF	5.26667	0.263851
GF	15.25	0.448041		AF201	GF	5.3	0.341718
GF	15.2667	0.411523		AF202	GF	5.3	0.344671
GF	15.2667	0.326826		AF204	GF	5.3	0.341672
GF	15.3	0.444024		AE605	GF	5.36667	0.344505
GF	15.3667	0.476119		AE606	GF	5.36667	0.289982
GF	15.65	0.385877		AE607	GF	5.36667	0.283964
GF	15.6667	0.375041		AE450	GF	5.65	0.402858
GF	15.6667	0.484343		AE451	GF	5.65	0.366691
GF	15.7	0.387481		AE452	GF	5.65	0.330469
GF	15.7667	0.391502		AE453	GF	5.65	0.410989
GF	16.05	0.371338		AE726	GF	5.66667	0.287718
GF	16.0667	0.357142		AE727	GF	5.66667	0.272082
GF	16.0667	0.460084		AE727	GF	5.66667	0.285954
GF	16.1	0.322896		AE728	GF	5.66667	0.248765
GF	16.1667	0.381344		AF201	GF	5.7	0.262037
GF	16.45	0.493451		AF202	GF	5.7	0.342468
GF	16.4667	0.44194		AF204	GF	5.7	0.320371
GF	16.4667	0.484428		AE605	GF	5.76667	0.334457
GF	16.5	0.415917		AE606	GF	5.76667	0.273011
GF	16.5667	0.41962		AE607	GF	5.76667	0.271897
GF	16.85	0.493422		AE450	GF	6.05	0.362576
GF	16.8667	0.478261		AE451	GF	6.05	0.382836
GF	16.8667	0.472078		AE452	GF	6.05	0.245846
GF	16.9	0.44809		AE453	GF	6.05	0.403024
GF	16.9667	0.342872		AE726	GF	6.06667	0.31174
GF	17.25	0.391459		AE727	GF	6.06667	0.278121
GF	17.2667	0.454086		AE727	GF	6.06667	0.326181
GF	17.2667	0.460151		AE728	GF	6.06667	0.256742
GF	17.3	0.387437		AF201	GF	6.1	0.332503
GF	17.3667	0.391374		AF202	GF	6.1	0.384871
GF	17.65	0.423865		AF204	GF	6.1	0.290209
GF	17.6667	0.502538		AE605	GF	6.16667	0.284109
GF	17.6667	0.484394		AE606	GF	6.16667	0.270621
GF	17.7	0.363183		AE607	GF	6.16667	0.266827
GF	17.7667	0.393331		AE450	GF	6.45	0.310093
GF	18.05	0.431913		AE451	GF	6.45	0.346432
GF	18.0667	0.459999		AE452	GF	6.45	0.253863
GF	18.0667	0.484428		AE453	GF	6.45	0.429249
GF	18.1	0.407979		AE726	GF	6.46667	0.319197
GF	18.1667	0.391234		AE727	GF	6.46667	0.302355
GF	18.45	0.46005		AE727	GF	6.46667	0.487401
GF	18.4667	0.411506		AE728	GF	6.46667	0.304576
GF	18.4667	0.43574		AF201	GF	6.5	0.335512
GF	18.5	0.41259		AF202	GF	6.5	0.372005
GF	18.5667	0.294354		AF204	GF	6.5	0.368864
GF	18.85	0.475253		AE605	GF	6.56667	0.290021
GF	18.8667	0.314688		AE606	GF	6.56667	0.275514
GF	18.8667	0.326674		AE607	GF	6.56667	0.304165
GF	18.9	0.375279		AE450	GF	6.85	0.354512
GF	18.9667	0.326826		AE451	GF	6.85	0.338345
GF	19.25	0.399689		AE452	GF	6.85	0.310187
GF	19.2667	0.593375		AE453	GF	6.85	0.435458
GF	19.2667	0.242087		AE726	GF	6.86667	0.311932
GF	19.3	0.355069		AE727	GF	6.86667	0.265772
GF	19.3667	0.350869		AE727	GF	6.86667	0.359646
GF	19.65	0.381317		AE728	GF	6.86667	0.291159
GF	19.6667	0.36324		AF201	GF	6.9	0.365868
GF	19.6667	0.338821		AF202	GF	6.9	0.344834
GF	19.7	0.351031		AF204	GF	6.9	0.310544
GF	19.7667	0.371085		AE605	GF	6.96667	0.322366
GF	20.05	0.405617		AE606	GF	6.96667	0.300459
GF	20.0667	0.375167		AE607	GF	6.96667	0.265795
GF	20.0667	0.43579		AE450	GF	7.25	0.334352
GF	20.1	0.367098		AE451	GF	7.25	0.310099
GF	20.1667	0.395645		AE452	GF	7.25	0.260172
GF	20.45	0.411491		AE453	GF	7.25	0.350682
GF	20.4667	0.465996		AE726	GF	7.26667	0.348207
GF	20.4667	0.387458		AE727	GF	7.26667	0.265992
GF	20.5	0.391318		AE727	GF	7.26667	0.350621
GF	20.5667	0.415532		AE728	GF	7.26667	0.259921
GF	20.85	0.356946		AF201	GF	7.3	0.362869
GF	20.8667	0.478168		AF202	GF	7.3	0.374881
GF	20.8667	0.266329		AF204	GF	7.3	0.323624
GF	20.9	0.358989		AE605	GF	7.36667	0.300238
GF	20.9667	0.346659		AE606	GF	7.36667	0.273066
GF	21.25	0.393359		AE607	GF	7.36667	0.275887
GF	21.2667	0.417495		AE450	GF	7.65	0.31819
GF	21.2667	0.266329		AE451	GF	7.65	0.277864
GF	21.3	0.346809		AE452	GF	7.65	0.261979
GF	21.3667	0.296028		AE453	GF	7.65	0.391
GF	21.65	0.371078		AE726	GF	7.66667	0.302171
GF	21.6667	0.34497		AE727	GF	7.66667	0.386663
GF	21.6667	0.266178		AE727	GF	7.66667	0.310187
GF	21.7	0.379121		AE728	GF	7.66667	0.248942
GF	21.7667	0.399125		AF201	GF	7.7	0.366964
GF	22.05	0.40543		AF202	GF	7.7	0.384046
GF	22.0667	0.37515		AF204	GF	7.7	0.330748
GF	22.0667	0.411193		AE605	GF	7.76667	0.336404
GF	22.1	0.379555		AE606	GF	7.76667	0.304466
GF	22.1667	0.439585		AE607	GF	7.76667	0.290569
GF	22.45	0.363047		AE450	GF	8.05	0.354584
GF	22.4667	0.447861		AE451	GF	8.05	0.382698
GF	22.4667	0.435554		AE452	GF	8.05	0.294258
GF	22.5	0.42769		AE453	GF	8.05	0.318439
GF	22.5667	0.379099		AE726	GF	8.06667	0.302193
GF	22.85	0.464031		AE727	GF	8.06667	0.265924
GF	22.8667	0.429776		AE727	GF	8.06667	0.314152
GF	22.8667	0.42339		AE728	GF	8.06667	0.263444
GF	22.9	0.403581		AF201	GF	8.1	0.426625
GF	22.9667	0.419425		AF202	GF	8.1	0.420489
GF	23.25	0.405381		AF204	GF	8.1	0.293505
GF	23.2667	0.405247		AE605	GF	8.16667	0.298101
GF	23.2667	0.483836		AE606	GF	8.16667	0.303301
GF	23.3	0.427779		AE607	GF	8.16667	0.293448
GF	23.3667	0.371169		AE450	GF	8.45	0.350547
GF	23.65	0.500314		AE451	GF	8.45	0.342482
GF	23.6667	0.429582		AE452	GF	8.45	0.27204
GF	23.7	0.407519		AE453	GF	8.45	0.358572
GF	23.7667	0.463877		AE726	GF	8.46667	0.364888
GF	24.05	0.439672		AE727	GF	8.46667	0.265823
GF	24.0667	0.459526		AE727	GF	8.46667	0.350518
GF	24.1	0.379177		AE728	GF	8.46667	0.273025
GF	24.1667	0.451675		AF201	GF	8.5	0.393377
GF	24.45	0.354966		AF202	GF	8.5	0.359992
GF	24.4667	0.326471		AF204	GF	8.5	0.287382
GF	24.4667	0.302364		AE605	GF	8.56667	0.32649
GF	24.5	0.367109		AE606	GF	8.56667	0.292454
GF	24.5667	0.298375		AE607	GF	8.56667	0.287331
GF	24.85	0.266122		AE450	GF	8.85	0.350453
GF	24.8667	0.284017		AE451	GF	8.85	0.281996
GF	24.8667	0.241766		AE452	GF	8.85	0.286116
GF	24.9	0.314442		AE453	GF	8.85	0.435497
GF	24.9667	0.290188		AE726	GF	8.86667	0.317332
GF	25.25	0.302433		AE727	GF	8.86667	0.278037
GF	25.2667	0.326556		AE727	GF	8.86667	0.320378
GF	25.2667	0.217524		AE728	GF	8.86667	0.287717
GF	25.3	0.302262		AF201	GF	8.9	0.33874
GF	25.3667	0.306338		AF202	GF	8.9	0.338656
GF	25.65	0.453624		AF204	GF	8.9	0.329697
GF	25.6667	0.296189		AE605	GF	8.96667	0.278131
GF	25.6667	0.374719		AE606	GF	8.96667	0.311913
GF	25.7	0.306271		AE607	GF	8.96667	0.282265
GF	25.7667	0.290155		AE450	GF	9.25	0.34451
GF	26.05	0.335587		AE451	GF	9.25	0.302151
GF	26.0667	0.308403		AE452	GF	9.25	0.278025
GF	26.0667	0.265823		AE453	GF	9.25	0.371033
GF	26.1	0.310309		AE726	GF	9.26667	0.287231
GF	26.1667	0.354728		AE727	GF	9.26667	0.265975
GF	26.45	0.305205		AE727	GF	9.26667	0.334473
GF	26.4667	0.29015		AE728	GF	9.26667	0.267126
GF	26.4667	0.265721		AF201	GF	9.3	0.390253
GF	26.5	0.318446		AF202	GF	9.3	0.395213
GF	26.5667	0.298241		AF204	GF	9.3	0.329785
GF	26.85	0.347621		AE605	GF	9.36667	0.298248
GF	26.8667	0.284093		AE606	GF	9.36667	0.299765
GF	26.8667	0.326454		AE607	GF	9.36667	0.274187
GF	26.9	0.423337		AE450	GF	9.65	0.34246
GF	26.9667	0.302313		AE451	GF	9.65	0.290071
GF	27.25	0.299211		AE452	GF	9.65	0.282084
GF	27.2667	0.459382		AE453	GF	9.65	0.37506
GF	27.2667	0.326488		AE726	GF	9.66667	0.331312
GF	27.3	0.358788		AE727	GF	9.66667	0.508062
GF	27.3667	0.322266		AE727	GF	9.66667	0.299189
GF	27.65	0.371792		AE728	GF	9.66667	0.261068
GF	27.6667	0.326488		AF201	GF	9.7	0.405377
GF	27.6667	0.265721		AF202	GF	9.7	0.417477
GF	27.7	0.29028		AF204	GF	9.7	0.317681
GF	27.7667	0.302234		AE605	GF	9.76667	0.276077
GF	28.05	0.311345		AE606	GF	9.76667	0.28406
GF	28.0667	0.280381		AE607	GF	9.76667	0.348788
GF	28.0667	0.241631		AE450	GF	10.05	0.387093
GF	28.1	0.294125		AE451	GF	10.05	0.299766
GF	28.1667	0.281929		AE452	GF	10.05	0.241862
GF	28.45	0.326307		AE453	GF	10.05	0.391198
GF	28.4667	0.278113		AE726	GF	10.0667	0.2993
GF	28.4667	0.241698		AE727	GF	10.0667	0.314561
GF	28.5	0.350624		AE727	GF	10.0667	0.338357
GF	28.5667	0.306177		AE728	GF	10.0667	0.268269
GF	28.85	0.32632		AF201	GF	10.1	0.393365
GF	28.8667	0.429303		AF202	GF	10.1	0.431666
GF	28.8667	0.241681		AF204	GF	10.1	0.317743
GF	28.9	0.366914		AE605	GF	10.1667	0.350596
GF	28.9667	0.285933		AE606	GF	10.1667	0.442097
GF	29.25	0.332351		AE607	GF	10.1667	0.292399
GF	29.2667	0.344767		AE450	GF	10.45	0.332579
GF	29.2667	0.377046		AE451	GF	10.45	0.334291
GF	29.3	0.306417		AE452	GF	10.45	0.28018
GF	29.3667	0.29393		AE453	GF	10.45	0.391194
GF	29.65	0.296116		AE726	GF	10.4667	0.308327
GF	29.6667	0.284254		AE727	GF	10.4667	0.290488
GF	29.6667	0.362252		AE727	GF	10.4667	0.40514
GF	29.7	0.294187		AE728	GF	10.4667	0.241726
GF	29.7667	0.314207		AF201	GF	10.5	0.323703
GF	30.05	0.314311		AF202	GF	10.5	0.359079
GF	30.0667	0.290192		AF204	GF	10.5	0.326744
GF	30.0667	0.265806		AE605	GF	10.5667	0.366803
GF	30.1	0.314296		AE606	GF	10.5667	0.418553
GF	30.1667	0.293991		AE607	GF	10.5667	0.312072
GF	30.45	0.344539		AE450	GF	10.85	0.310342
GF	30.4667	0.290175		AE451	GF	10.85	0.335641
GF	30.4667	0.422799		AE452	GF	10.85	0.318351
GF	30.5	0.371029		AE453	GF	10.85	0.342886
GF	30.5667	0.285983		AE726	GF	10.8667	0.33371
GF	30.85	0.359659		AE727	GF	10.8667	0.278358
GF	30.8667	0.302178		AE727	GF	10.8667	0.308447
GF	30.8667	0.284		AE728	GF	10.8667	0.277902
GF	30.9	0.342889		AF201	GF	10.9	0.4388
GF	30.9667	0.306037		AF202	GF	10.9	0.372083
GF	31.25	0.323457		AF204	GF	10.9	0.305584
GF	31.2667	0.302127		AE605	GF	10.9667	0.356776
GF	31.2667	0.247713		AE606	GF	10.9667	0.290478
GF	31.3	0.306595		AE607	GF	10.9667	0.314494
GF	31.3667	0.273848		AE450	GF	11.25	0.423118
GF	31.65	0.311257		AE451	GF	11.25	0.27818
GF	31.6667	0.289981		AE452	GF	11.25	0.299093
GF	31.6667	0.314299		AE453	GF	11.25	0.411398
GF	31.7	0.318585		AE726	GF	11.2667	0.338485
GF	31.7667	0.371422		AE727	GF	11.2667	0.326589
GF	32.05	0.365769		AE727	GF	11.2667	0.326549
GF	32.0667	0.277935		AE728	GF	11.2667	0.333779
GF	32.0667	0.253921		AF201	GF	11.3	0.44502
GF	32.1	0.395339		AF202	GF	11.3	0.359895
GF	32.1667	0.33031		AF204	GF	11.3	0.341864
GF	32.45	0.308246		AE605	GF	11.3667	0.31646
GF	32.4667	0.362505		AE606	GF	11.3667	0.310763
GF	32.4667	0.265899		AE607	GF	11.3667	0.380968
GF	32.5	0.363194		AE450	GF	11.65	0.407316
GF	32.5667	0.286039		AE451	GF	11.65	0.31428
GF	32.85	0.341527		AE452	GF	11.65	0.332214
GF	32.8667	0.314409		AE453	GF	11.65	0.431536
GF	32.8667	0.308327		AE726	GF	11.6667	0.345696
GF	32.9	0.346837		AE727	GF	11.6667	0.326775
GF	32.9667	0.266027		AE727	GF	11.6667	0.392947
GF	33.25	0.326515		AE728	GF	11.6667	0.307251
GF	33.2667	0.302279		AF201	GF	11.7	0.387317
GF	33.2667	0.350722		AF202	GF	11.7	0.446076
GF	33.3	0.341555		AF204	GF	11.7	0.354011
GF	33.3667	0.273999		AE605	GF	11.7667	0.379118
GF	33.65	0.314439		AE606	GF	11.7667	0.394473
GF	33.6667	0.326437		AE607	GF	11.7667	0.336869
GF	33.6667	0.272217		AE450	GF	12.05	0.38725
GF	33.7	0.37118		AE451	GF	12.05	0.43131
GF	33.7667	0.322484		AE452	GF	12.05	0.306398
GF	34.05	0.306588		AE453	GF	12.05	0.447759
GF	34.0667	0.302516		AE726	GF	12.0667	0.382216
GF	34.0667	0.27193		AE727	GF	12.0667	0.399537
GF	34.1	0.427796		AE727	GF	12.0667	0.365781
GF	34.1667	0.370761		AE728	GF	12.0667	0.346215
GF	34.45	0.341643		AF201	GF	12.1	0.435889
GF	34.4667	0.302482		AF202	GF	12.1	0.466029
GF	34.4667	0.320474		AF204	GF	12.1	0.393578
GF	34.5	0.330815		AE605	GF	12.1667	0.445735
GF	34.5667	0.387068		AE606	GF	12.1667	0.343747
GF	34.85	0.327556		AE607	GF	12.1667	0.389361
GF	34.8667	0.266228		AE450	GF	12.45	0.415685
GF	34.8667	0.272116		AE451	GF	12.45	0.407311
GF	34.9	0.395255		AE452	GF	12.45	0.40824
GF	34.9667	0.314492		AE453	GF	12.45	0.580878
GF	35.25	0.350769		AE726	GF	12.4667	0.469557
GF	35.2667	0.362607		AE727	GF	12.4667	0.613131
GF	35.2667	0.314417		AE727	GF	12.4667	0.511411
GF	35.3	0.41169		AE728	GF	12.4667	0.417757
GF	35.3667	0.317195		AF201	GF	12.5	0.535966
GF	35.65	0.364078		AF202	GF	12.5	0.551015
GF	35.6667	0.314426		AF204	GF	12.5	0.545171
GF	35.6667	0.375201		AE605	GF	12.5667	0.482143
GF	35.7	0.350018		AE606	GF	12.5667	0.444901
GF	35.7667	0.362949		AE607	GF	12.5667	0.427822
GF	36.05	0.432448		AE450	GF	12.85	0.520734
GF	36.0667	0.411379		AE451	GF	12.85	0.492228
GF	36.0667	0.375184		AE452	GF	12.85	0.451724
GF	36.1	0.492559		AE453	GF	12.85	0.540657
GF	36.1667	0.45182		AE726	GF	12.8667	0.445241
GF	36.45	0.445564		AE727	GF	12.8667	0.508349
GF	36.4667	0.459796		AE727	GF	12.8667	0.484101
GF	36.4667	0.466022		AE728	GF	12.8667	0.414099
GF	36.5	0.569357		AF201	GF	12.9	0.535753
GF	36.5667	0.45994		AF202	GF	12.9	0.569184
GF	36.85	0.487304		AF204	GF	12.9	0.451181
GF	36.8667	0.411413		AE605	GF	12.9667	0.474558
GF	36.8667	0.429666		AE606	GF	12.9667	0.351031
GF	36.9	0.553118		AE607	GF	12.9667	0.423718
GF	36.9667	0.419503		AE450	GF	13.25	0.439877
GF	37.25	0.459992		AE451	GF	13.25	0.379247
GF	37.2667	0.496152		AE452	GF	13.25	0.447775
GF	37.2667	0.538538		AE453	GF	13.25	0.48819
GF	37.3	0.492442		AE726	GF	13.2667	0.438074
GF	37.3667	0.451943		AE727	GF	13.2667	0.532591
GF	37.65	0.444909		AE727	GF	13.2667	0.477974
GF	37.6667	0.375226		AE728	GF	13.2667	0.447845
GF	37.6667	0.538791		AF201	GF	13.3	0.472271
GF	37.7	0.427874		AF202	GF	13.3	0.508683
GF	37.7667	0.443762		AF204	GF	13.3	0.363254
GF	38.05	0.451968		AE605	GF	13.3667	0.423804
GF	38.0667	0.387542		AE606	GF	13.3667	0.423664
GF	38.0667	0.502428		AE607	GF	13.3667	0.435791
GF	38.1	0.44002		AE450	GF	13.65	0.42366
GF	38.1667	0.363049		AE451	GF	13.65	0.431763
GF	38.45	0.448012		AE452	GF	13.65	0.407444
GF	38.4667	0.472196		AE453	GF	13.65	0.447842
GF	38.4667	0.405559		AE726	GF	13.6667	0.405483
GF	38.5	0.411626		AE727	GF	13.6667	0.384399
GF	38.5667	0.451915		AE727	GF	13.6667	0.517429
GF	38.85	0.487416		AE728	GF	13.6667	0.416373
GF	38.8667	0.532879		AF201	GF	13.7	0.417699
GF	38.8667	0.387348		AF202	GF	13.7	0.441946
GF	38.9	0.440076		AF204	GF	13.7	0.387704
GF	38.9667	0.472159		AE605	GF	13.7667	0.415659
GF	39.25	0.407504		AE606	GF	13.7667	0.418739
GF	39.2667	0.326877		AE607	GF	13.7667	0.450441
GF	39.2667	0.363215		AE450	GF	14.05	0.444025
GF	39.3	0.41981		AE451	GF	14.05	0.472123
GF	39.3667	0.387446		AE452	GF	14.05	0.435624
GF	39.65	0.46923		AE453	GF	14.05	0.514553
GF	39.6667	0.44792		AE726	GF	14.0667	0.358306
GF	39.6667	0.478109		AE727	GF	14.0667	0.568829
GF	39.7	0.375318		AE727	GF	14.0667	0.490205
GF	39.7667	0.447926		AE728	GF	14.0667	0.392151
GF	40.05	0.476425		AF201	GF	14.1	0.481396
GF	40.0667	0.387576		AF202	GF	14.1	0.423768
GF	40.0667	0.557087		AF204	GF	14.1	0.454104
GF	40.1	0.411651		AE605	GF	14.1667	0.513312
GF	40.1667	0.351085		AE606	GF	14.1667	0.417707
GF	40.45	0.457138		AE607	GF	14.1667	0.373579
GF	40.4667	0.411683		AE450	GF	14.45	0.395524
GF	40.4667	0.490374		AE451	GF	14.45	0.334485
GF	40.5	0.444036		AE452	GF	14.45	0.460054
GF	40.5667	0.405686		AE453	GF	14.45	0.447969
GF	40.85	0.441972		AE726	GF	14.4667	0.40676
GF	40.8667	0.399587		AE727	GF	14.4667	0.53249
GF	40.8667	0.429658		AE727	GF	14.4667	0.408355
GF	40.9	0.460058		AE728	GF	14.4667	0.423762
GF	40.9667	0.49654		AF201	GF	14.5	0.399555
GF	41.25	0.493501		AF202	GF	14.5	0.496562
GF	41.2667	0.448022		AF204	GF	14.5	0.414729
GF	41.2667	0.40566		AE605	GF	14.5667	0.462128
GF	41.3	0.367249		AE606	GF	14.5667	0.450882
GF	41.3667	0.448005		AE607	GF	14.5667	0.385479
GF	41.65	0.487387		AE450	GF	14.85	0.484473
GF	41.6667	0.532625		AE451	GF	14.85	0.419916
GF	41.6667	0.447954		AE452	GF	14.85	0.395381
GF	41.7	0.38742		AE453	GF	14.85	0.520792
GF	41.7667	0.375215		AE726	GF	14.8667	0.428496
GF	42.05	0.491865		AE727	GF	14.8667	0.362843
GF	42.0667	0.472078		AE727	GF	14.8667	0.338781
GF	42.0667	0.502554		AE728	GF	14.8667	0.430718
GF	42.1	0.36712		AF201	GF	14.9	0.40255
GF	42.1667	0.306778		AF202	GF	14.9	0.517759
GF	42.45	0.42372		AF204	GF	14.9	0.39971
GF	42.4667	0.363215		AE605	GF	14.9667	0.447987
GF	42.4667	0.43585		AE606	GF	14.9667	0.356316
GF	42.5	0.419531		AE607	GF	14.9667	0.419812
GF	42.5667	0.335508		AE450	GF	15.25	0.464164
GF	42.85	0.479549		AE451	GF	15.25	0.32079
GF	42.8667	0.363164		AE452	GF	15.25	0.320749
GF	42.8667	0.381418		AE453	GF	15.25	0.435751
GF	42.9	0.387219		AE726	GF	15.2667	0.365496
GF	42.9667	0.423835		AE727	GF	15.2667	0.50845
GF	43.25	0.504473		AE727	GF	15.2667	0.435854
GF	43.2667	0.472044		AE728	GF	15.2667	0.324397
GF	43.2667	0.363012		AF201	GF	15.3	0.414788
GF	43.3	0.427416		AF202	GF	15.3	0.393984
GF	43.3667	0.371347		AF204	GF	15.3	0.4299
GF	43.65	0.411658		AE605	GF	15.3667	0.397543
GF	43.6667	0.387136		AE606	GF	15.3667	0.389867
GF	43.6667	0.31462		AE607	GF	15.3667	0.423816
GF	43.7	0.415398		AE450	GF	15.65	0.403461
GF	43.7667	0.343072		AE451	GF	15.65	0.435994
GF	44.05	0.390401		AE452	GF	15.65	0.389436
GF	44.0667	0.350933		AE453	GF	15.65	0.399402
GF	44.0667	0.423737		AE726	GF	15.6667	0.380014
GF	44.1	0.383092		AE727	GF	15.6667	0.387086
GF	44.1667	0.371189		AE727	GF	15.6667	0.432703
GF	44.45	0.34794		AE728	GF	15.6667	0.462998
GF	44.4667	0.363249		AF201	GF	15.7	0.463097
GF	44.4667	0.453909		AF202	GF	15.7	0.405637
GF	44.5	0.435692		AF204	GF	15.7	0.363225
GF	44.5667	0.314825		AE605	GF	15.7667	0.419696
GF	44.85	0.414449		AE606	GF	15.7667	0.472239
GF	44.8667	0.423779		AE607	GF	15.7667	0.392699
GF	44.8667	0.296611		AE450	GF	16.05	0.423774
GF	44.9	0.431599		AE451	GF	16.05	0.423666
GF	44.9667	0.367123		AE452	GF	16.05	0.38345
GF	45.25	0.429656		AE453	GF	16.05	0.43194
GF	45.2667	0.387424		AE726	GF	16.0667	0.399553
GF	45.2667	0.356897		AE727	GF	16.0667	0.3026
GF	45.3	0.419341		AE727	GF	16.0667	0.493415
GF	45.3667	0.359054		AE728	GF	16.0667	0.438189
GF	45.65	0.414407		AF201	GF	16.1	0.387354
GF	45.6667	0.38712		AF202	GF	16.1	0.369181
GF	45.6667	0.502659		AF204	GF	16.1	0.357202
GF	45.7	0.362865		AE605	GF	16.1667	0.365248
GF	45.7667	0.415685		AE606	GF	16.1667	0.372286
GF	46.05	0.441694		AE607	GF	16.1667	0.404494
GF	46.0667	0.375074		AE450	GF	16.45	0.504611
GF	46.0667	0.435841		AE451	GF	16.45	0.456155
GF	46.1	0.419363		AE452	GF	16.45	0.403439
GF	46.1667	0.367234		AE453	GF	16.45	0.52074
GF	46.45	0.484068		AE726	GF	16.4667	0.428492
GF	46.4667	0.362759		AE727	GF	16.4667	0.472247
GF	46.4667	0.387086		AE727	GF	16.4667	0.447874
GF	46.5	0.471981		AE728	GF	16.4667	0.452786
GF	46.5667	0.359113		AF201	GF	16.5	0.329915
GF	46.85	0.548704		AF202	GF	16.5	0.465961
GF	46.8667	0.387322		AF204	GF	16.5	0.402705
GF	46.8667	0.49029		AE605	GF	16.5667	0.443176
GF	46.9	0.435776		AE606	GF	16.5667	0.42859
GF	46.9667	0.334905		AE607	GF	16.5667	0.405627
GF	47.25	0.522982		AE450	GF	16.85	0.44814
GF	47.2667	0.568693		AE451	GF	16.85	0.367272
GF	47.2667	0.374981		AE452	GF	16.85	0.403395
GF	47.3	0.423524		AE453	GF	16.85	0.532714
GF	47.3667	0.42825		AE726	GF	16.8667	0.406774
GF	47.65	0.415475		AE727	GF	16.8667	0.508467
GF	47.6667	0.507758		AE727	GF	16.8667	0.475056
GF	47.6667	0.302398		AE728	GF	16.8667	0.445437
GF	47.7	0.508436		AF201	GF	16.9	0.505554
GF	47.7667	0.407536		AF202	GF	16.9	0.41465
GF	48.05	0.362953		AF204	GF	16.9	0.431683
GF	48.0667	0.484047		AE605	GF	16.9667	0.387432
GF	48.1	0.447872		AE606	GF	16.9667	0.438327
GF	48.1667	0.318672		AE607	GF	16.9667	0.421825
GF	48.45	0.323507		AE450	GF	17.25	0.520718
GF	48.4667	0.362657		AE451	GF	17.25	0.347095
GF	48.4667	0.363088		AE452	GF	17.25	0.399473
GF	48.5	0.33879		AE453	GF	17.25	0.411597
GF	48.5667	0.266254		AE726	GF	17.2667	0.450383
GF	48.85	0.324539		AE727	GF	17.2667	0.520648
GF	48.8667	0.266042		AE727	GF	17.2667	0.48771
GF	48.8667	0.272099		AE728	GF	17.2667	0.443139
GF	48.9	0.298408		AF201	GF	17.3	0.451018
GF	48.9667	0.266158		AF202	GF	17.3	0.381273
GF	49.25	0.306534		AF204	GF	17.3	0.360197
GF	49.2667	0.265823		AE605	GF	17.3667	0.401993
GF	49.2667	0.326572		AE606	GF	17.3667	0.414078
GF	49.3	0.362893		AE607	GF	17.3667	0.456034
GF	49.3667	0.34679		AE450	GF	17.65	0.488516
GF	49.65	0.374982		AE451	GF	17.65	0.387477
GF	49.6667	0.277851		AE452	GF	17.65	0.455956
GF	49.6667	0.29624		AE453	GF	17.65	0.387344
GF	49.7	0.351173		AE726	GF	17.6667	0.443018
GF	49.7667	0.318709		AE727	GF	17.6667	0.654007
GF	50.05	0.32945		AE727	GF	17.6667	0.520434
GF	50.0667	0.302431		AE728	GF	17.6667	0.481239
GF	50.0667	0.253777		AF201	GF	17.7	0.390324
GF	50.1	0.31032		AF202	GF	17.7	0.435771
GF	50.1667	0.312425		AF204	GF	17.7	0.357026
GF	50.45	0.375949		AE605	GF	17.7667	0.403552
GF	50.4667	0.26611		AE606	GF	17.7667	0.397049
GF	50.4667	0.368404		AE607	GF	17.7667	0.377567
GF	50.5	0.3022		AE450	GF	18.05	0.464247
GF	50.5667	0.278151		AE451	GF	18.05	0.435903
GF	50.85	0.356473		AE452	GF	18.05	0.444228
GF	50.8667	0.266194		AE453	GF	18.05	0.393409
GF	50.8667	0.322267		AE726	GF	18.0667	0.425988
GF	50.9	0.407094		AE727	GF	18.0667	0.472078
GF	50.9667	0.302354		AE727	GF	18.0667	0.514523
GF	51.25	0.330448		AE728	GF	18.0667	0.474612
GF	51.2667	0.278071		AF201	GF	18.1	0.359207
GF	51.2667	0.298282		AF202	GF	18.1	0.456913
GF	51.3	0.342655		AF204	GF	18.1	0.423697
GF	51.3667	0.306471		AE605	GF	18.1667	0.372865
GF	51.65	0.34144		AE606	GF	18.1667	0.390477
GF	51.6667	0.32637		AE607	GF	18.1667	0.387446
GF	51.6667	0.274764		AE450	GF	18.45	0.375309
GF	51.7	0.306361		AE451	GF	18.45	0.472222
GF	51.7667	0.306403		AE452	GF	18.45	0.46392
GF	52.05	0.32033		AE453	GF	18.45	0.419639
GF	52.0667	0.265823		AE726	GF	18.4667	0.440605
GF	52.0667	0.404866		AE727	GF	18.4667	0.326741
GF	52.1	0.299759		AE727	GF	18.4667	0.435706
GF	52.1667	0.282115		AE728	GF	18.4667	0.450329
GF	52.45	0.319966		AF201	GF	18.5	0.432731
GF	52.4667	0.301891		AF202	GF	18.5	0.363808
GF	52.5	0.314347		AF204	GF	18.5	0.390269
GF	52.5667	0.249814		AE605	GF	18.5667	0.363165
GF	52.85	0.523772		AE606	GF	18.5667	0.336431
GF	52.8667	0.277495		AE607	GF	18.5667	0.348905
GF	52.8667	0.374246		AE450	GF	18.85	0.415768
GF	52.9	0.366824		AE451	GF	18.85	0.421357
GF	52.9667	0.294199		AE452	GF	18.85	0.4721
GF	53.25	0.522832		AE453	GF	18.85	0.472123
GF	53.2667	0.374635		AE726	GF	18.8667	0.389671
GF	53.2667	0.296009		AE727	GF	18.8667	0.302651
GF	53.3	0.395088		AE727	GF	18.8667	0.419533
GF	53.3667	0.273932		AE728	GF	18.8667	0.382457
GF	53.65	0.519913		AF201	GF	18.9	0.387308
GF	53.6667	0.290172		AF202	GF	18.9	0.347762
GF	53.6667	0.247456		AF204	GF	18.9	0.350798
GF	53.7	0.310343		AE605	GF	18.9667	0.40144
GF	53.7667	0.269821		AE606	GF	18.9667	0.389791
GF	54.05	0.432344		AE607	GF	18.9667	0.332844
GF	54.0667	0.277777		AE450	GF	19.25	0.504623
GF	54.0667	0.253635		AE451	GF	19.25	0.391448
GF	54.1	0.303424		AE452	GF	19.25	0.441843
GF	54.1667	0.269933		AE453	GF	19.25	0.423409
GF	54.45	0.368611		AE726	GF	19.2667	0.438576
GF	54.4667	0.266192		AE727	GF	19.2667	0.593375
GF	54.4667	0.259682		AE727	GF	19.2667	0.42962
GF	54.5	0.346709		AE728	GF	19.2667	0.33163
GF	54.5667	0.302037		AF201	GF	19.3	0.365985
GF	54.85	0.417029		AF202	GF	19.3	0.414273
GF	54.8667	0.266178		AF204	GF	19.3	0.338673
GF	54.8667	0.326207		AE605	GF	19.3667	0.336469
GF	54.9	0.314453		AE606	GF	19.3667	0.418743
GF	54.9667	0.251657		AE607	GF	19.3667	0.348938
GF	55.25	0.277964		AE450	GF	19.65	0.423815
GF	55.2667	0.31468		AE451	GF	19.65	0.338904
GF	55.2667	0.275371		AE452	GF	19.65	0.423799
GF	55.3	0.346731		AE453	GF	19.65	0.407421
GF	55.3667	0.301975		AE726	GF	19.6667	0.392062
GF	55.65	0.293134		AE727	GF	19.6667	0.399503
GF	55.6667	0.302016		AE727	GF	19.6667	0.403503
GF	55.6667	0.271668		AE728	GF	19.6667	0.295258
GF	55.7	0.354728		AF201	GF	19.7	0.344792
GF	55.7667	0.362545		AF202	GF	19.7	0.41137
GF	56.05	0.323196		AF204	GF	19.7	0.360004
GF	56.0667	0.277996		AE605	GF	19.7667	0.381103
GF	56.0667	0.271762		AE606	GF	19.7667	0.379927
GF	56.1	0.375112		AE607	GF	19.7667	0.372758
GF	56.1667	0.281967		AE450	GF	20.05	0.460165
GF	56.45	0.411017		AE451	GF	20.05	0.318771
GF	56.4667	0.338082		AE452	GF	20.05	0.387327
GF	56.4667	0.271814		AE453	GF	20.05	0.39121
GF	56.5	0.334702		AE726	GF	20.0667	0.40907
GF	56.5667	0.278089		AE727	GF	20.0667	0.302516
GF	56.85	0.362824		AE727	GF	20.0667	0.392154
GF	56.8667	0.302203		AE728	GF	20.0667	0.331568
GF	56.8667	0.36287		AF201	GF	20.1	0.390081
GF	56.9	0.358744		AF202	GF	20.1	0.378064
GF	56.9667	0.314433		AF204	GF	20.1	0.350802
GF	57.25	0.282118		AE605	GF	20.1667	0.451699
GF	57.2667	0.278223		AE606	GF	20.1667	0.341368
GF	57.2667	0.284141		AE607	GF	20.1667	0.365068
GF	57.3	0.338734		AE450	GF	20.45	0.419601
GF	57.3667	0.290234		AE451	GF	20.45	0.314695
GF	57.65	0.341527		AE452	GF	20.45	0.346885
GF	57.6667	0.302157		AE453	GF	20.45	0.387051
GF	57.6667	0.27194		AE726	GF	20.4667	0.394541
GF	57.7	0.358872		AE727	GF	20.4667	0.544958
GF	57.7667	0.298135		AE727	GF	20.4667	0.411517
GF	58.05	0.34668		AE728	GF	20.4667	0.375259
GF	58.0667	0.266003		AF201	GF	20.5	0.377964
GF	58.0667	0.338266		AF202	GF	20.5	0.390232
GF	58.1	0.358894		AF204	GF	20.5	0.381181
GF	58.1667	0.370755		AE605	GF	20.5667	0.367045
GF	58.45	0.253976		AE606	GF	20.5667	0.455044
GF	58.4667	0.302415		AE607	GF	20.5667	0.338847
GF	58.4667	0.35672		AE450	GF	20.85	0.443865
GF	58.5	0.350975		AE451	GF	20.85	0.318605
GF	58.5667	0.322372		AE452	GF	20.85	0.258119
GF	58.85	0.296108		AE453	GF	20.85	0.44345
GF	58.8667	0.302102		AE726	GF	20.8667	0.382486
GF	58.8667	0.27206		AE727	GF	20.8667	0.60542
GF	58.9	0.379099		AE727	GF	20.8667	0.381227
GF	58.9667	0.338795		AE728	GF	20.8667	0.295243
GF	59.25	0.403063		AF201	GF	20.9	0.341772
GF	59.2667	0.326567		AF202	GF	20.9	0.438486
GF	59.2667	0.320722		AF204	GF	20.9	0.360029
GF	59.3	0.415387		AE605	GF	20.9667	0.336239
GF	59.3667	0.318728		AE606	GF	20.9667	0.366061
GF	59.65	0.353781		AE607	GF	20.9667	0.365044
GF	59.6667	0.386407		AE450	GF	21.25	0.460037
GF	59.6667	0.320298		AE451	GF	21.25	0.286354
GF	59.7	0.344771		AE452	GF	21.25	0.233921
GF	59.7667	0.351018		AE453	GF	21.25	0.560717
GF	60.05	0.378114		AE726	GF	21.2667	0.375069
GF	60.0667	0.326687		AE727	GF	21.2667	0.472112
GF	60.0667	0.338692		AE727	GF	21.2667	0.372189
GF	60.1	0.443768		AE728	GF	21.2667	0.359842
GF	60.1667	0.38324		AF201	GF	21.3	0.350606
GF	60.45	0.46879		AF202	GF	21.3	0.409093
GF	60.4667	0.448068		AF204	GF	21.3	0.377939
GF	60.4667	0.442311		AE605	GF	21.3667	0.395082
GF	60.5	0.520822		AE606	GF	21.3667	0.364445
GF	60.5667	0.490304		AE607	GF	21.3667	0.322682
GF	60.85	0.508319		AE450	GF	21.65	0.393176
GF	60.8667	0.459779		AE451	GF	21.65	0.403207
GF	60.8667	0.471825		AE452	GF	21.65	0.270132
GF	60.9	0.544925		AE453	GF	21.65	0.484164
GF	60.9667	0.423885		AE726	GF	21.6667	0.362977
GF	61.25	0.375045		AE727	GF	21.6667	0.326792
GF	61.2667	0.41148		AE727	GF	21.6667	0.395249
GF	61.2667	0.453723		AE728	GF	21.6667	0.378041
GF	61.3	0.435949		AF201	GF	21.7	0.396003
GF	61.3667	0.375292		AF202	GF	21.7	0.399316
GF	61.65	0.408438		AF204	GF	21.7	0.3841
GF	61.6667	0.435655		AE605	GF	21.7667	0.455049
GF	61.6667	0.405323		AE606	GF	21.7667	0.399165
GF	61.7	0.439987		AE607	GF	21.7667	0.350996
GF	61.7667	0.415884		AE450	GF	22.05	0.439722
GF	62.05	0.456914		AE451	GF	22.05	0.358832
GF	62.0667	0.326826		AE452	GF	22.05	0.379037
GF	62.0667	0.435731		AE453	GF	22.05	0.44782
GF	62.1	0.472198		AE726	GF	22.0667	0.382327
GF	62.1667	0.460269		AE727	GF	22.0667	0.387255
GF	62.45	0.411564		AE727	GF	22.0667	0.520404
GF	62.4667	0.387373		AE728	GF	22.0667	0.37266
GF	62.4667	0.496169		AF201	GF	22.1	0.426449
GF	62.5	0.492615		AF202	GF	22.1	0.448034
GF	62.5667	0.464176		AF204	GF	22.1	0.37215
GF	62.85	0.375342		AE605	GF	22.1667	0.409451
GF	62.8667	0.38717		AE606	GF	22.1667	0.420952
GF	62.8667	0.417385		AE607	GF	22.1667	0.353395
GF	62.9	0.516668		AE450	GF	22.45	0.423541
GF	62.9667	0.371448		AE451	GF	22.45	0.334501
GF	63.25	0.354046		AE452	GF	22.45	0.415591
GF	63.2667	0.326589		AE453	GF	22.45	0.496276
GF	63.2667	0.369204		AE726	GF	22.4667	0.350732
GF	63.3	0.436692		AE727	GF	22.4667	0.532676
GF	63.3667	0.359335		AE727	GF	22.4667	0.435687
GF	63.65	0.366113		AE728	GF	22.4667	0.392709
GF	63.6667	0.387187		AF201	GF	22.5	0.408271
GF	63.6667	0.466106		AF202	GF	22.5	0.403291
GF	63.7	0.443918		AF204	GF	22.5	0.420614
GF	63.7667	0.493124		AE605	GF	22.5667	0.39118
GF	64.05	0.391365		AE606	GF	22.5667	0.350922
GF	64.0667	0.36308		AE607	GF	22.5667	0.417461
GF	64.0667	0.387263		AE450	GF	22.85	0.455823
GF	64.1	0.395456		AE451	GF	22.85	0.399291
GF	64.1667	0.407815		AE452	GF	22.85	0.435723
GF	64.45	0.46312		AE453	GF	22.85	0.55085
GF	64.4667	0.484157		AE726	GF	22.8667	0.389574
GF	64.4667	0.381224		AE727	GF	22.8667	0.447937
GF	64.5	0.363122		AE727	GF	22.8667	0.465999
GF	64.5667	0.41585		AE728	GF	22.8667	0.36297
GF	64.85	0.378247		AF201	GF	22.9	0.432564
GF	64.8667	0.387322		AF202	GF	22.9	0.387224
GF	64.8667	0.496338		AF204	GF	22.9	0.399664
GF	64.9	0.459985		AE605	GF	22.9667	0.486061
GF	64.9667	0.411665		AE606	GF	22.9667	0.462835
GF	65.25	0.341888		AE607	GF	22.9667	0.37512
GF	65.2667	0.411531		AE450	GF	23.25	0.508455
GF	65.2667	0.514633		AE451	GF	23.25	0.484056
GF	65.3	0.427701		AE452	GF	23.25	0.480043
GF	65.3667	0.407701		AE453	GF	23.25	0.475341
GF	65.65	0.378218		AE726	GF	23.2667	0.471856
GF	65.6667	0.508417		AE727	GF	23.2667	0.326556
GF	65.6667	0.44781		AE727	GF	23.2667	0.456791
GF	65.7	0.391201		AE728	GF	23.2667	0.401555
GF	65.7667	0.435845		AF201	GF	23.3	0.447818
GF	66.05	0.403178		AF202	GF	23.3	0.417448
GF	66.0667	0.447633		AF204	GF	23.3	0.426612
GF	66.0667	0.42965		AE605	GF	23.3667	0.490195
GF	66.1	0.487918		AE606	GF	23.3667	0.444149
GF	66.1667	0.439956		AE607	GF	23.3667	0.295434
GF	66.45	0.414548		AE450	GF	23.65	0.502316
GF	66.4667	0.350798		AE451	GF	23.65	0.480026
GF	66.4667	0.472061		AE452	GF	23.65	0.370978
GF	66.5	0.431727		AE453	GF	23.65	0.593345
GF	66.5667	0.359204		AE726	GF	23.6667	0.416148
GF	66.85	0.381209		AE727	GF	23.6667	0.508366
GF	66.8667	0.484242		AE727	GF	23.6667	0.335655
GF	66.8667	0.471825		AE728	GF	23.6667	0.451774
GF	66.9	0.354745		AF201	GF	23.7	0.441753
GF	66.9667	0.290662		AF202	GF	23.7	0.471893
GF	67.25	0.426557		AF204	GF	23.7	0.390315
GF	67.2667	0.471842		AE605	GF	23.7667	0.413457
GF	67.2667	0.44776		AE606	GF	23.7667	0.370248
GF	67.3	0.366713		AE607	GF	23.7667	0.338775
GF	67.3667	0.318828		AE454	Oligo	0.05	0.411404
GF	67.65	0.375082		AE455	Oligo	0.05	0.314512
GF	67.6667	0.508095		AE456	Oligo	0.05	0.346857
GF	67.6667	0.381287		AE457	Oligo	0.05	0.284394
GF	67.7	0.378982		AE609	Oligo	0.166667	0.391245
GF	67.7667	0.351118		AE610	Oligo	0.166667	0.423196
GF	68.05	0.372087		AE611	Oligo	0.166667	0.392139
GF	68.0667	0.338698		AE612	Oligo	0.166667	0.326618
GF	68.0667	0.352542		AH11	Oligo	0.216667	0.351102
GF	68.1	0.415365		AH12	Oligo	0.216667	0.352632
GF	68.1667	0.346995		AH13	Oligo	0.216667	0.353454
GF	68.45	0.341743		AH14	Oligo	0.216667	0.330253
GF	68.4667	0.350811		AH11	Oligo	0.25	0.411618
GF	68.4667	0.332761		AH12	Oligo	0.25	0.290305
GF	68.5	0.370996		AH13	Oligo	0.25	0.290556
GF	68.5667	0.39941		AH14	Oligo	0.25	0.290506
GF	68.85	0.326635		AH11	Oligo	0.333333	0.302651
GF	68.8667	0.375105		AH12	Oligo	0.333333	0.272623
GF	68.8667	0.3388		AH13	Oligo	0.333333	0.326775
GF	68.9	0.379049		AH14	Oligo	0.333333	0.369406
GF	68.9667	0.371186		AE454	Oligo	0.45	0.326741
GF	69.25	0.332758		AE455	Oligo	0.45	0.383019
GF	69.2667	0.36289		AE456	Oligo	0.45	0.31048
GF	69.2667	0.405361		AE457	Oligo	0.45	0.314385
GF	69.3	0.407105		AE609	Oligo	0.566667	0.306547
GF	69.3667	0.379193		AE610	Oligo	0.566667	0.321692
GF	69.65	0.372		AE611	Oligo	0.566667	0.350965
GF	69.6667	0.387115		AE612	Oligo	0.566667	0.320587
GF	69.6667	0.351775		AH11	Oligo	0.616667	0.300834
GF	69.7	0.479771		AH12	Oligo	0.616667	0.316565
GF	69.7667	0.391386		AH13	Oligo	0.616667	0.304186
GF	70.05	0.371933		AH14	Oligo	0.616667	0.318045
GF	70.0667	0.350487		AH11	Oligo	0.65	0.302736
GF	70.0667	0.459877		AH12	Oligo	0.65	0.290322
GF	70.1	0.391301		AH13	Oligo	0.65	0.290389
GF	70.1667	0.330788		AH14	Oligo	0.65	0.326543
GF	70.45	0.390194		AH11	Oligo	0.733333	0.290453
GF	70.4667	0.289872		AH12	Oligo	0.733333	0.275163
GF	70.4667	0.413138		AH13	Oligo	0.733333	0.369161
GF	70.5	0.387169		AH14	Oligo	0.733333	0.363206
GF	70.5667	0.334797		AE454	Oligo	0.85	0.326625
GF	70.85	0.379142		AE455	Oligo	0.85	0.318307
GF	70.8667	0.435123		AE456	Oligo	0.85	0.342781
GF	70.8667	0.302453		AE457	Oligo	0.85	0.270027
GF	70.9	0.439763		AE609	Oligo	0.966667	0.328718
GF	70.9667	0.502238		AE610	Oligo	0.966667	0.294193
GF	71.25	0.487121		AE611	Oligo	0.966667	0.314654
GF	71.2667	0.447509		AE612	Oligo	0.966667	0.324613
GF	71.2667	0.447637		AH11	Oligo	1.01667	0.383731
GF	71.3	0.463788		AH12	Oligo	1.01667	0.348812
GF	71.3667	0.429808		AH13	Oligo	1.01667	0.306349
GF	71.65	0.467875		AH14	Oligo	1.01667	0.338688
GF	71.6667	0.290398		AH11	Oligo	1.05	0.302602
GF	71.6667	0.441756		AH12	Oligo	1.05	0.326593
GF	71.7	0.411299		AH13	Oligo	1.05	0.520415
GF	71.7667	0.355076		AH14	Oligo	1.05	0.28326
GF	72.0667	0.387128		AH11	Oligo	1.13333	0.296407
GF	72.0667	0.308489		AH12	Oligo	1.13333	0.320752
GF	72.1	0.419453		AH13	Oligo	1.13333	0.302616
GF	72.1667	0.310071		AH14	Oligo	1.13333	0.338989
GF	72.4667	0.278078		AE454	Oligo	1.25	0.310562
GF	72.4667	0.242058		AE455	Oligo	1.25	0.330573
GF	72.5	0.326309		AE456	Oligo	1.25	0.334921
GF	72.5667	0.266175		AE457	Oligo	1.25	0.362736
GF	72.8667	0.277838		AE609	Oligo	1.36667	0.395235
GF	72.8667	0.290303		AE610	Oligo	1.36667	0.329416
GF	72.9	0.393595		AE611	Oligo	1.36667	0.459801
GF	72.9667	0.260059		AE612	Oligo	1.36667	0.292341
GF	73.2667	0.253619		AH11	Oligo	1.41667	0.345198
GF	73.2667	0.519981		AH12	Oligo	1.41667	0.336339
GF	73.3	0.390972		AH13	Oligo	1.41667	0.359426
GF	73.3667	0.314319		AH14	Oligo	1.41667	0.345973
GF	73.6667	0.302115		AH11	Oligo	1.45	0.314447
GF	73.6667	0.368907		AH12	Oligo	1.45	0.290171
GF	73.7	0.342387		AH13	Oligo	1.45	0.351187
GF	73.7667	0.283969		AH14	Oligo	1.45	0.326878
GF	74.0667	0.253602		AH11	Oligo	1.53333	0.502247
GF	74.0667	0.272001		AH12	Oligo	1.53333	0.338817
GF	74.1	0.296052		AH13	Oligo	1.53333	0.272495
GF	74.1667	0.283858		AH14	Oligo	1.53333	0.39342
GF	74.4667	0.350299		AE454	Oligo	1.65	0.314445
GF	74.4667	0.271882		AE455	Oligo	1.65	0.338593
GF	74.5	0.386895		AE456	Oligo	1.65	0.306469
GF	74.5667	0.289957		AE457	Oligo	1.65	0.298434
GF	74.8667	0.43526		AE609	Oligo	1.76667	0.310541
GF	74.8667	0.259743		AE610	Oligo	1.76667	0.329314
GF	74.9	0.32632		AE611	Oligo	1.76667	0.379165
GF	74.9667	0.2658		AE612	Oligo	1.76667	0.320468
GF	75.2667	0.278164		AH11	Oligo	1.81667	0.418455
GF	75.2667	0.278104		AH12	Oligo	1.81667	0.314446
GF	75.3	0.330118		AH13	Oligo	1.81667	0.356472
GF	75.3667	0.253704		AH14	Oligo	1.81667	0.324848
GF	75.6667	0.289872		AH12	Oligo	1.85	0.568079
GF	75.6667	0.290017		AH13	Oligo	1.85	0.290439
GF	75.7	0.310069		AH14	Oligo	1.85	0.290523
GF	75.7667	0.283841		AH11	Oligo	1.93333	0.423813
GF	76.0667	0.314319		AH12	Oligo	1.93333	0.314426
GF	76.0667	0.350504		AH13	Oligo	1.93333	0.326691
GF	76.1	0.350342		AH14	Oligo	1.93333	0.314595
GF	76.1667	0.301933		AE454	Oligo	2.05	0.334549
GF	76.4667	0.2781		AE455	Oligo	2.05	0.310279
GF	76.4667	0.283952		AE456	Oligo	2.05	0.338659
GF	76.5	0.34242		AE457	Oligo	2.05	0.314462
GF	76.5667	0.28379		AE609	Oligo	2.16667	0.27217
GF	76.8667	0.277981		AE610	Oligo	2.16667	0.355385
GF	76.8667	0.247758		AE611	Oligo	2.16667	0.328734
GF	76.9	0.326292		AE612	Oligo	2.16667	0.320465
GF	76.9667	0.320375		AH11	Oligo	2.21667	0.357892
GF	77.2667	0.350845		AH12	Oligo	2.21667	0.316174
GF	77.2667	0.253678		AH13	Oligo	2.21667	0.32479
GF	77.3	0.31419		AH14	Oligo	2.21667	0.340221
GF	77.3667	0.356424		AH11	Oligo	2.25	0.314648
GF	77.6667	0.290281		AH12	Oligo	2.25	0.290389
GF	77.6667	0.259684		AH13	Oligo	2.25	0.290238
GF	77.7	0.362421		AH14	Oligo	2.25	0.314397
GF	77.7667	0.314302		AH11	Oligo	2.33333	0.296552
GF	78.0667	0.314183		AH12	Oligo	2.33333	0.296493
GF	78.0667	0.283994		AH13	Oligo	2.33333	0.284473
GF	78.1	0.411065		AH14	Oligo	2.33333	0.314443
GF	78.1667	0.253891		AE454	Oligo	2.45	0.310246
GF	78.4667	0.290383		AE455	Oligo	2.45	0.298172
GF	78.4667	0.435234		AE456	Oligo	2.45	0.334777
GF	78.5	0.322249		AE457	Oligo	2.45	0.298379
GF	78.5667	0.27787		AE609	Oligo	2.56667	0.373001
GF	78.8667	0.254011		AE610	Oligo	2.56667	0.430444
GF	78.8667	0.268855		AE611	Oligo	2.56667	0.320659
GF	78.9	0.344411		AE612	Oligo	2.56667	0.29014
GF	78.9667	0.265817		AH11	Oligo	2.61667	0.312821
GF	79.2667	0.411058		AH12	Oligo	2.61667	0.307429
GF	79.2667	0.277775		AH13	Oligo	2.61667	0.304079
GF	79.3	0.451095		AH14	Oligo	2.61667	0.30572
GF	79.3667	0.272044		AH11	Oligo	2.65	0.290506
GF	79.6667	0.290099		AH12	Oligo	2.65	0.290573
GF	79.6667	0.265882		AH13	Oligo	2.65	0.266163
GF	79.7	0.483474		AH11	Oligo	2.73333	0.308429
GF	79.7667	0.272052		AH12	Oligo	2.73333	0.326589
GF	80.0667	0.326319		AH13	Oligo	2.73333	0.314865
GF	80.0667	0.27182		AH14	Oligo	2.73333	0.332865
GF	80.1	0.387096		AE454	Oligo	2.85	0.318318
GF	80.1667	0.28046		AE455	Oligo	2.85	0.302261
GF	80.4667	0.301908		AE456	Oligo	2.85	0.294335
GF	80.4667	0.295927		AE457	Oligo	2.85	0.302422
GF	80.5	0.391011		AE609	Oligo	2.96667	0.358796
GF	80.5667	0.326679		AE610	Oligo	2.96667	0.34144
GF	80.8667	0.350385		AE611	Oligo	2.96667	0.336654
GF	80.8667	0.259692		AE612	Oligo	2.96667	0.30423
GF	80.9	0.310264		AH11	Oligo	3.01667	0.317861
GF	80.9667	0.284284		AH12	Oligo	3.01667	0.309166
GF	81.2667	0.295969		AH13	Oligo	3.01667	0.300538
GF	81.3	0.366556		AH14	Oligo	3.01667	0.31086
GF	81.3667	0.266192		AH11	Oligo	3.05	0.302385
GF	81.6667	0.301941		AH12	Oligo	3.05	0.290289
GF	81.6667	0.332215		AH13	Oligo	3.05	0.302234
GF	81.7	0.39917		AH14	Oligo	3.05	0.326443
GF	81.7667	0.284352		AH11	Oligo	3.13333	0.278289
GF	82.0667	0.326133		AH12	Oligo	3.13333	0.272182
GF	82.0667	0.271811		AH13	Oligo	3.13333	0.266396
GF	82.1	0.332692		AH14	Oligo	3.13333	0.314729
GF	82.1667	0.33265		AE454	Oligo	3.25	0.318202
GF	82.4667	0.326133		AE455	Oligo	3.25	0.366741
GF	82.4667	0.332316		AE456	Oligo	3.25	0.338594
GF	82.5	0.344637		AE457	Oligo	3.25	0.298163
GF	82.5667	0.278373		AE609	Oligo	3.36667	0.324585
GF	82.8667	0.41099		AE610	Oligo	3.36667	0.290007
GF	82.8667	0.326285		AE611	Oligo	3.36667	0.326493
GF	82.9	0.33072		AE612	Oligo	3.36667	0.29006
GF	82.9667	0.308416		AH11	Oligo	3.41667	0.321973
GF	83.2667	0.290048		AH12	Oligo	3.41667	0.346536
GF	83.2667	0.35655		AH13	Oligo	3.41667	0.296962
GF	83.3	0.330642		AH14	Oligo	3.41667	0.286686
GF	83.3667	0.39414		AH11	Oligo	3.45	0.326443
GF	83.6667	0.374753		AH12	Oligo	3.45	0.31433
GF	83.6667	0.380691		AH13	Oligo	3.45	0.350752
GF	83.7	0.40328		AH14	Oligo	3.45	0.326242
GF	83.7667	0.30259		AH11	Oligo	3.53333	0.290206
GF	84.0667	0.386934		AH12	Oligo	3.53333	0.302262
GF	84.0667	0.386824		AH13	Oligo	3.53333	0.284345
GF	84.1	0.351009		AH14	Oligo	3.53333	0.308605
GF	84.1667	0.472024		AE454	Oligo	3.65	0.306172
GF	84.4667	0.471909		AE455	Oligo	3.65	0.362715
GF	84.4667	0.556496		AE456	Oligo	3.65	0.298329
GF	84.5	0.502346		AE457	Oligo	3.65	0.290149
GF	84.5667	0.375258		AE609	Oligo	3.76667	0.304752
GF	84.8667	0.459577		AE610	Oligo	3.76667	0.283826
GF	84.8667	0.41148		AE611	Oligo	3.76667	0.324423
GF	84.9	0.447911		AE612	Oligo	3.76667	0.334348
GF	84.9667	0.460116		AH11	Oligo	3.81667	0.3558
GF	85.2667	0.44721		AH12	Oligo	3.81667	0.33505
GF	85.2667	0.411461		AH13	Oligo	3.81667	0.328109
GF	85.3	0.399681		AH14	Oligo	3.81667	0.284043
GF	85.3667	0.387465		AH11	Oligo	3.85	0.290222
GF	85.6667	0.399266		AH12	Oligo	3.85	0.290155
GF	85.6667	0.484014		AH13	Oligo	3.85	0.350819
GF	85.7	0.351143		AH14	Oligo	3.85	0.294662
GF	85.7667	0.363265		AH11	Oligo	3.93333	0.447633
GF	86.0667	0.399232		AH12	Oligo	3.93333	0.278155
GF	86.0667	0.417309		AH13	Oligo	3.93333	0.278265
GF	86.1	0.456159		AH14	Oligo	3.93333	0.290437
GF	86.1667	0.430626		AE454	Oligo	4.05	0.334357
GF	86.4667	0.362962		AE455	Oligo	4.05	0.314263
GF	86.4667	0.387255		AE456	Oligo	4.05	0.332563
GF	86.5	0.415627		AE457	Oligo	4.05	0.334429
GF	86.5667	0.375548		AE609	Oligo	4.16667	0.297507
GF	86.8667	0.387238		AE610	Oligo	4.16667	0.326405
GF	86.8667	0.380732		AE611	Oligo	4.16667	0.302175
GF	86.9	0.367226		AE612	Oligo	4.16667	0.273131
GF	86.9667	0.38761		AH11	Oligo	4.21667	0.324365
GF	87.2667	0.447768		AH12	Oligo	4.21667	0.324366
GF	87.2667	0.417621		AH13	Oligo	4.21667	0.308073
GF	87.3	0.351037		AH14	Oligo	4.21667	0.29203
GF	87.3667	0.423854		AH11	Oligo	4.25	0.362898
GF	87.6667	0.363012		AH12	Oligo	4.25	0.350652
GF	87.6667	0.411345		AH13	Oligo	4.25	0.318233
GF	87.7	0.435893		AH14	Oligo	4.25	0.532126
GF	87.7667	0.448046		AH11	Oligo	4.33333	0.326773
GF	88.0667	0.447802		AH12	Oligo	4.33333	0.302379
GF	88.0667	0.532617		AH13	Oligo	4.33333	0.314559
GF	88.1	0.354979		AH14	Oligo	4.33333	0.296459
GF	88.1667	0.375218		AE454	Oligo	4.45	0.322234
GF	88.4667	0.387103		AE455	Oligo	4.45	0.330342
GF	88.4667	0.496312		AE456	Oligo	4.45	0.306244
GF	88.5	0.375033		AE457	Oligo	4.45	0.326398
GF	88.5667	0.363179		AE609	Oligo	4.56667	0.341832
GF	88.8667	0.472061		AE610	Oligo	4.56667	0.320431
GF	88.8667	0.405323		AE611	Oligo	4.56667	0.332498
GF	88.9	0.435734		AE612	Oligo	4.56667	0.308169
GF	88.9667	0.357328		AH11	Oligo	4.61667	0.314188
GF	89.2667	0.472011		AH12	Oligo	4.61667	0.310778
GF	89.2667	0.382036		AH13	Oligo	4.61667	0.316523
GF	89.3	0.407597		AH14	Oligo	4.61667	0.284903
GF	89.3667	0.520614		AH11	Oligo	4.65	0.326242
GF	89.6667	0.41143		AH12	Oligo	4.65	0.289987
GF	89.6667	0.544704		AH13	Oligo	4.65	0.290138
GF	89.7	0.411495		AH14	Oligo	4.65	0.326593
GF	89.7667	0.471951		AH11	Oligo	4.73333	0.308571
GF	90.0667	0.435583		AH12	Oligo	4.73333	0.290181
GF	90.0667	0.4782		AH13	Oligo	4.73333	0.320769
GF	90.1	0.387308		AH14	Oligo	4.73333	0.27225
GF	90.1667	0.411648		AE454	Oligo	4.85	0.358541
GF	90.4667	0.447802		AE455	Oligo	4.85	0.398768
GF	90.4667	0.429472		AE456	Oligo	4.85	0.382778
GF	90.5	0.318563		AE457	Oligo	4.85	0.406938
GF	90.5667	0.345053		AE609	Oligo	4.96667	0.393265
GF	90.8667	0.399047		AE610	Oligo	4.96667	0.285319
GF	90.8667	0.314561		AE611	Oligo	4.96667	0.333808
GF	90.9	0.330581		AE612	Oligo	4.96667	0.312249
GF	90.9667	0.332855		AH11	Oligo	5.01667	0.323826
GF	91.2667	0.435311		AH12	Oligo	5.01667	0.293473
GF	91.2667	0.308663		AH13	Oligo	5.01667	0.301665
GF	91.3	0.34271		AH14	Oligo	5.01667	0.316613
GF	91.3667	0.344968		AH11	Oligo	5.05	0.326443
GF	91.6667	0.350845		AH12	Oligo	5.05	0.278025
GF	91.6667	0.350998		AH13	Oligo	5.05	0.302251
GF	91.7	0.342811		AH14	Oligo	5.05	0.326493
GF	91.7667	0.35697		AH11	Oligo	5.13333	0.314519
GF	92.0667	0.375292		AH12	Oligo	5.13333	0.296265
GF	92.0667	0.298471		AH13	Oligo	5.13333	0.302474
GF	92.1	0.326376		AH14	Oligo	5.13333	0.278231
GF	92.1667	0.447594		AE454	Oligo	5.25	0.378652
GF	92.4667	0.363111		AE455	Oligo	5.25	0.386744
GF	92.4667	0.496471		AE456	Oligo	5.25	0.378701
GF	92.5	0.334496		AE457	Oligo	5.25	0.342557
GF	92.5667	0.381204		AE609	Oligo	5.36667	0.3316
GF	92.8667	0.435737		AE610	Oligo	5.36667	0.326393
GF	92.8667	0.375096		AE611	Oligo	5.36667	0.312131
GF	92.9	0.350746		AE612	Oligo	5.36667	0.333636
GF	92.9667	0.381215		AH11	Oligo	5.41667	0.34833
GF	93.2667	0.350589		AH12	Oligo	5.41667	0.300354
GF	93.2667	0.33271		AH13	Oligo	5.41667	0.306203
GF	93.3	0.343594		AH14	Oligo	5.41667	0.286564
GF	93.3667	0.363137		AH11	Oligo	5.45	0.318102
GF	93.6667	0.350709		AH12	Oligo	5.45	0.290071
GF	93.6667	0.387132		AH13	Oligo	5.45	0.302284
GF	93.7	0.350802		AH14	Oligo	5.45	0.290339
GF	93.7667	0.399288		AH11	Oligo	5.53333	0.320572
GF	94.0667	0.37519		AH12	Oligo	5.53333	0.259958
GF	94.0667	0.508226		AH13	Oligo	5.53333	0.278186
GF	94.1	0.471958		AH14	Oligo	5.53333	0.302138
GF	94.1667	0.43578		AE454	Oligo	5.65	0.354451
GF	94.4667	0.399262		AE455	Oligo	5.65	0.326244
GF	94.4667	0.393317		AE456	Oligo	5.65	0.362565
GF	94.5	0.332449		AE457	Oligo	5.65	0.350547
GF	94.5667	0.405463		AE609	Oligo	5.76667	0.342777
GF	94.8667	0.350964		AE610	Oligo	5.76667	0.326445
GF	94.8667	0.375036		AE611	Oligo	5.76667	0.29623
GF	94.9	0.346815		AE612	Oligo	5.76667	0.332312
GF	94.9667	0.477961		AH11	Oligo	5.81667	0.323876
GF	95.2667	0.387286		AH12	Oligo	5.81667	0.319234
GF	95.2667	0.417346		AH13	Oligo	5.81667	0.296118
GF	95.3	0.407412		AH14	Oligo	5.81667	0.286013
GF	95.3667	0.544735		AH11	Oligo	5.85	0.314213
GF	95.6667	0.459911		AH12	Oligo	5.85	0.302184
GF	95.6667	0.350896		AH13	Oligo	5.85	0.326526
GF	95.7	0.411361		AH14	Oligo	5.85	0.290289
GF	95.7667	0.387183		AH11	Oligo	5.93333	0.292557
GF	96.0667	0.495858		AH12	Oligo	5.93333	0.307899
GF	96.0667	0.32346		AH13	Oligo	5.93333	0.314055
GF	96.1667	0.302419		AH14	Oligo	5.93333	0.314128
GF	96.4667	0.290093		AE454	Oligo	6.05	0.294048
GF	96.4667	0.302411		AE455	Oligo	6.05	0.320301
GF	96.5667	0.447688		AE456	Oligo	6.05	0.286017
GF	96.8667	0.28994		AE457	Oligo	6.05	0.294114
GF	96.8667	0.387141		AE609	Oligo	6.16667	0.316595
GF	96.9667	0.375113		AE610	Oligo	6.16667	0.329448
GF	97.2667	0.265834		AE611	Oligo	6.16667	0.318308
GF	97.2667	0.368827		AE612	Oligo	6.16667	0.289986
GF	97.3667	0.302402		AH11	Oligo	6.21667	0.328673
GF	97.6667	0.350453		AH12	Oligo	6.21667	0.319339
GF	97.6667	0.362702		AH13	Oligo	6.21667	0.307211
GF	97.7667	0.266107		AH14	Oligo	6.21667	0.308939
GF	98.0667	0.290315		AH11	Oligo	6.25	0.266063
GF	98.0667	0.308374		AH12	Oligo	6.25	0.290004
GF	98.1667	0.290017		AH13	Oligo	6.25	0.290037
GF	98.4667	0.290281		AH14	Oligo	6.25	0.290188
GF	98.4667	0.224024		AH11	Oligo	6.33333	0.326081
GF	98.5667	0.280427		AH12	Oligo	6.33333	0.301971
GF	98.8667	0.314319		AH13	Oligo	6.33333	0.296006
GF	98.8667	0.338468		AH14	Oligo	6.33333	0.308032
GF	98.9667	0.245731		AE454	Oligo	6.45	0.362466
GF	99.2667	0.314217		AE455	Oligo	6.45	0.322261
GF	99.2667	0.284105		AE456	Oligo	6.45	0.310209
GF	99.3667	0.297936		AE457	Oligo	6.45	0.308155
GF	99.6667	0.289804		AE609	Oligo	6.56667	0.284246
GF	99.6667	0.265868		AE610	Oligo	6.56667	0.287644
GF	99.7667	0.311333		AE611	Oligo	6.56667	0.319273
GF	100.067	0.277906		AE612	Oligo	6.56667	0.291996
GF	100.067	0.417109		AH11	Oligo	6.61667	0.321143
GF	100.167	0.286101		AH12	Oligo	6.61667	0.307189
GF	100.467	0.350377		AH13	Oligo	6.61667	0.294108
GF	100.467	0.344535		AH14	Oligo	6.61667	0.291695
GF	100.567	0.318345		AH11	Oligo	6.65	0.326192
GF	100.867	0.447279		AH12	Oligo	6.65	0.350484
GF	100.867	0.271902		AH13	Oligo	6.65	0.302184
GF	100.967	0.265976		AH14	Oligo	6.65	0.283031
GF	101.267	0.302012		AH11	Oligo	6.73333	0.346115
GF	101.267	0.25978		AH12	Oligo	6.73333	0.308262
GF	101.367	0.261916		AH13	Oligo	6.73333	0.320155
GF	101.667	0.302029		AH14	Oligo	6.73333	0.27802
GF	101.667	0.271893		AE454	Oligo	6.85	0.326343
GF	101.767	0.281967		AE455	Oligo	6.85	0.314142
GF	102.067	0.350274		AE456	Oligo	6.85	0.285978
GF	102.067	0.434908		AE457	Oligo	6.85	0.28996
GF	102.167	0.273989		AE609	Oligo	6.96667	0.307156
GF	102.467	0.43497		AE610	Oligo	6.96667	0.307081
GF	102.467	0.483438		AE611	Oligo	6.96667	0.302292
GF	102.567	0.302184		AE612	Oligo	6.96667	0.292017
GF	102.867	0.471318		AH11	Oligo	7.01667	0.32028
GF	102.867	0.45934		AH12	Oligo	7.01667	0.300027
GF	102.967	0.286033		AH13	Oligo	7.01667	0.312208
GF	103.267	0.411041		AH14	Oligo	7.01667	0.287984
GF	103.267	0.447447		AH11	Oligo	7.05	0.44737
GF	103.367	0.265976		AH12	Oligo	7.05	0.318004
GF	103.667	0.266025		AH13	Oligo	7.05	0.302184
GF	103.767	0.277964		AH14	Oligo	7.05	0.290188
GF	104.067	0.326116		AH11	Oligo	7.13333	0.314278
GF	104.067	0.308133		AH12	Oligo	7.13333	0.278037
GF	104.167	0.286056		AH13	Oligo	7.13333	0.289964
GF	104.467	0.519617		AH14	Oligo	7.13333	0.296101
GF	104.467	0.416996		AE454	Oligo	7.25	0.310077
GF	104.567	0.288318		AE455	Oligo	7.25	0.302131
GF	104.867	0.326395		AE456	Oligo	7.25	0.29808
GF	104.967	0.294211		AE457	Oligo	7.25	0.298185
GF	105.267	0.302364		AE609	Oligo	7.36667	0.288282
GF	105.267	0.235755		AE610	Oligo	7.36667	0.319194
GF	105.367	0.310333		AE611	Oligo	7.36667	0.320438
GF	105.667	0.362894		AE612	Oligo	7.36667	0.312202
GF	105.667	0.259885		AH11	Oligo	7.41667	0.326425
GF	105.767	0.302473		AH12	Oligo	7.41667	0.315866
GF	106.067	0.350578		AH13	Oligo	7.41667	0.316984
GF	106.167	0.370298		AH14	Oligo	7.41667	0.302073
GF	106.467	0.278087		AH12	Oligo	7.45	0.265996
GF	106.567	0.3831		AH13	Oligo	7.45	0.265929
GF	106.867	0.387052		AH14	Oligo	7.45	0.290121
GF	106.867	0.320347		AH11	Oligo	7.53333	0.326167
GF	106.967	0.322507		AH12	Oligo	7.53333	0.320381
GF	107.267	0.326235		AH13	Oligo	7.53333	0.290061
GF	107.267	0.332654		AH14	Oligo	7.53333	0.278079
GF	107.367	0.30842		AE454	Oligo	7.65	0.326271
GF	107.667	0.32637		AE455	Oligo	7.65	0.338412
GF	107.667	0.314434		AE456	Oligo	7.65	0.285984
GF	107.767	0.4799		AE457	Oligo	7.65	0.289952
GF	108.067	0.399199		AE609	Oligo	7.76667	0.36894
GF	108.067	0.386849		AE610	Oligo	7.76667	0.362692
GF	108.167	0.346862		AE611	Oligo	7.76667	0.348225
GF	108.467	0.520259		AE612	Oligo	7.76667	0.318281
GF	108.467	0.435807		AH11	Oligo	7.81667	0.314125
GF	108.567	0.407678		AH12	Oligo	7.81667	0.31067
GF	108.867	0.447717		AH13	Oligo	7.81667	0.310154
GF	108.867	0.435816		AH14	Oligo	7.81667	0.295222
GF	108.967	0.411545		AH11	Oligo	7.85	0.302318
GF	109.267	0.508535		AH12	Oligo	7.85	0.290054
GF	109.267	0.44183		AH13	Oligo	7.85	0.350518
GF	109.367	0.359204		AH14	Oligo	7.85	0.278042
GF	109.667	0.405492		AH11	Oligo	7.93333	0.320259
GF	109.767	0.411531		AH12	Oligo	7.93333	0.290153
GF	110.067	0.351001		AH13	Oligo	7.93333	0.30231
GF	110.067	0.399486		AH14	Oligo	7.93333	0.272163
GF	110.167	0.490364		AE454	Oligo	8.05	0.302057
GF	110.467	0.423728		AE455	Oligo	8.05	0.390723
GF	110.467	0.417469		AE456	Oligo	8.05	0.271949
GF	110.567	0.427704		AE457	Oligo	8.05	0.290002
GF	110.867	0.326809		AE609	Oligo	8.16667	0.356924
GF	110.867	0.326742		AE610	Oligo	8.16667	0.294383
GF	110.967	0.424475		AE611	Oligo	8.16667	0.356649
GF	111.267	0.411649		AE612	Oligo	8.16667	0.320282
GF	111.267	0.369246		AH11	Oligo	8.21667	0.320208
GF	111.367	0.359199		AH12	Oligo	8.21667	0.303715
GF	111.667	0.338956		AH13	Oligo	8.21667	0.32621
GF	111.667	0.387339		AH14	Oligo	8.21667	0.310159
GF	111.767	0.326926		AH11	Oligo	8.25	0.326242
GF	112.067	0.387626		AH12	Oligo	8.25	0.290121
GF	112.067	0.375294		AH13	Oligo	8.25	0.326125
GF	112.167	0.37954		AH14	Oligo	8.25	0.290037
GF	112.467	0.447886		AH11	Oligo	8.33333	0.296201
GF	112.467	0.417588		AH12	Oligo	8.33333	0.272048
GF	112.567	0.456141		AH13	Oligo	8.33333	0.398979
GF	112.867	0.326843		AH14	Oligo	8.33333	0.338693
GF	112.867	0.496346		AE454	Oligo	8.45	0.322261
GF	112.967	0.443954		AE455	Oligo	8.45	0.338434
GF	113.267	0.532828		AE456	Oligo	8.45	0.31423
GF	113.267	0.550862		AE457	Oligo	8.45	0.281863
GF	113.367	0.440059		AE609	Oligo	8.56667	0.320664
GF	113.667	0.411548		AE610	Oligo	8.56667	0.284267
GF	113.667	0.568879		AE611	Oligo	8.56667	0.336172
GF	113.767	0.387456		AE612	Oligo	8.56667	0.312416
GF	114.067	0.326725		AH11	Oligo	8.61667	0.318207
GF	114.067	0.562958		AH12	Oligo	8.61667	0.31239
GF	114.167	0.367325		AH13	Oligo	8.61667	0.298573
GF	114.467	0.544941		AH14	Oligo	8.61667	0.287138
GF	114.467	0.46016		AH11	Oligo	8.65	0.326259
GF	114.567	0.407471		AH12	Oligo	8.65	0.326409
GF	114.867	0.375176		AH13	Oligo	8.65	0.30215
GF	114.867	0.490214		AH14	Oligo	8.65	0.386856
GF	114.967	0.399575		AH11	Oligo	8.73333	0.298285
GF	115.267	0.375108		AH12	Oligo	8.73333	0.27223
GF	115.267	0.447836		AH13	Oligo	8.73333	0.30869
GF	115.367	0.395367		AH14	Oligo	8.73333	0.278398
GF	115.667	0.387255		AE454	Oligo	8.85	0.338329
GF	115.667	0.254166		AE455	Oligo	8.85	0.334374
GF	115.767	0.387277		AE456	Oligo	8.85	0.314352
GF	116.067	0.532608		AE457	Oligo	8.85	0.294081
GF	116.067	0.320584		AE609	Oligo	8.96667	0.342857
GF	116.167	0.40343		AE610	Oligo	8.96667	0.293347
GF	116.467	0.508501		AE611	Oligo	8.96667	0.332584
GF	116.467	0.344919		AE612	Oligo	8.96667	0.318475
GF	116.567	0.411466		AH11	Oligo	9.01667	0.314194
GF	116.867	0.326894		AH12	Oligo	9.01667	0.296022
GF	116.867	0.356888		AH13	Oligo	9.01667	0.29819
GF	116.967	0.358909		AH14	Oligo	9.01667	0.29208
GF	117.267	0.411565		AH11	Oligo	9.05	0.326242
GF	117.267	0.471859		AH12	Oligo	9.05	0.326074
GF	117.367	0.447793		AH13	Oligo	9.05	0.386806
GF	117.667	0.326792		AH14	Oligo	9.05	0.290188
GF	117.667	0.32664		AH11	Oligo	9.13333	0.308255
GF	117.767	0.375241		AH12	Oligo	9.13333	0.290315
GF	118.067	0.447836		AH13	Oligo	9.13333	0.308228
GF	118.067	0.332654		AH14	Oligo	9.13333	0.326586
GF	118.167	0.419365		AE454	Oligo	9.25	0.310148
GF	118.467	0.338719		AE455	Oligo	9.25	0.302181
GF	118.467	0.417528		AE456	Oligo	9.25	0.286022
GF	118.567	0.484012		AE457	Oligo	9.25	0.37079
GF	118.867	0.362843		AE609	Oligo	9.36667	0.350959
GF	118.867	0.459948		AE610	Oligo	9.36667	0.285258
GF	118.967	0.472115		AE611	Oligo	9.36667	0.320334
GF	119.267	0.435588		AE612	Oligo	9.36667	0.312293
GF	119.367	0.441759		AH11	Oligo	9.41667	0.315919
GF	119.667	0.471875		AH12	Oligo	9.41667	0.309045
GF	119.667	0.40512		AH13	Oligo	9.41667	0.312861
GF	119.767	0.338744		AH14	Oligo	9.41667	0.300343
Oligo	0.05	0.354756		AH11	Oligo	9.45	0.290222
Oligo	0.166667	0.48368		AH12	Oligo	9.45	0.265862
Oligo	0.333333	0.308829		AH13	Oligo	9.45	0.326593
Oligo	0.45	0.302185		AH14	Oligo	9.45	0.290138
Oligo	0.566667	0.365663		AH11	Oligo	9.53333	0.308215
Oligo	0.733333	0.276806		AH12	Oligo	9.53333	0.344685
Oligo	0.85	0.326378		AH13	Oligo	9.53333	0.290205
Oligo	0.966667	0.284002		AH14	Oligo	9.53333	0.28436
Oligo	1.13333	0.305597		AE454	Oligo	9.65	0.374534
Oligo	1.25	0.380956		AE455	Oligo	9.65	0.362549
Oligo	1.36667	0.359556		AE456	Oligo	9.65	0.342493
Oligo	1.53333	0.399386		AE457	Oligo	9.65	0.278545
Oligo	1.65	0.308345		AE609	Oligo	9.76667	0.33674
Oligo	1.76667	0.329341		AE610	Oligo	9.76667	0.377338
Oligo	1.93333	0.344851		AE611	Oligo	9.76667	0.471542
Oligo	2.05	0.314364		AE612	Oligo	9.76667	0.314307
Oligo	2.16667	0.353726		AH11	Oligo	9.81667	0.314865
Oligo	2.33333	0.287514		AH12	Oligo	9.81667	0.323427
Oligo	2.45	0.308345		AH13	Oligo	9.81667	0.302074
Oligo	2.56667	0.320416		AH14	Oligo	9.81667	0.293476
Oligo	2.73333	0.287341		AH11	Oligo	9.85	0.350534
Oligo	2.85	0.305346		AH12	Oligo	9.85	0.277958
Oligo	2.96667	0.332235		AH13	Oligo	9.85	0.290272
Oligo	3.13333	0.275345		AH14	Oligo	9.85	0.271058
Oligo	3.25	0.314286		AH11	Oligo	9.93333	0.326099
Oligo	3.36667	0.314078		AH12	Oligo	9.93333	0.326007
Oligo	3.53333	0.290355		AH13	Oligo	9.93333	0.313968
Oligo	3.65	0.302094		AH14	Oligo	9.93333	0.294472
Oligo	3.76667	0.298958		AE454	Oligo	10.05	0.326324
Oligo	3.93333	0.318649		AE455	Oligo	10.05	0.314139
Oligo	4.05	0.362466		AE456	Oligo	10.05	0.281966
Oligo	4.16667	0.289894		AE457	Oligo	10.05	0.302397
Oligo	4.33333	0.290392		AE609	Oligo	10.1667	0.336234
Oligo	4.45	0.317193		AE610	Oligo	10.1667	0.355429
Oligo	4.56667	0.350493		AE611	Oligo	10.1667	0.376987
Oligo	4.73333	0.293463		AE612	Oligo	10.1667	0.389072
Oligo	4.85	0.341315		AH11	Oligo	10.2167	0.314115
Oligo	4.96667	0.299242		AH12	Oligo	10.2167	0.328066
Oligo	5.13333	0.305413		AH13	Oligo	10.2167	0.291778
Oligo	5.25	0.305072		AH14	Oligo	10.2167	0.286196
Oligo	5.36667	0.299289		AH11	Oligo	10.25	0.302167
Oligo	5.53333	0.287065		AH12	Oligo	10.25	0.386806
Oligo	5.65	0.314161		AH13	Oligo	10.25	0.302217
Oligo	5.76667	0.326336		AH14	Oligo	10.25	0.278025
Oligo	5.93333	0.319818		AH11	Oligo	10.3333	0.423057
Oligo	6.05	0.305139		AH12	Oligo	10.3333	0.386719
Oligo	6.16667	0.30205		AH13	Oligo	10.3333	0.326136
Oligo	6.33333	0.322783		AH14	Oligo	10.3333	0.301967
Oligo	6.45	0.311174		AE454	Oligo	10.45	0.326205
Oligo	6.56667	0.293919		AE455	Oligo	10.45	0.310187
Oligo	6.73333	0.305752		AE456	Oligo	10.45	0.322206
Oligo	6.85	0.305081		AE457	Oligo	10.45	0.318506
Oligo	6.96667	0.305035		AE609	Oligo	10.5667	0.366197
Oligo	7.13333	0.313976		AE610	Oligo	10.5667	0.420778
Oligo	7.25	0.299078		AE611	Oligo	10.5667	0.372505
Oligo	7.36667	0.289902		AE612	Oligo	10.5667	0.307199
Oligo	7.53333	0.314162		AH11	Oligo	10.6167	0.357303
Oligo	7.65	0.311162		AH12	Oligo	10.6167	0.320197
Oligo	7.76667	0.305003		AH13	Oligo	10.6167	0.328036
Oligo	7.93333	0.296072		AH14	Oligo	10.6167	0.338351
Oligo	8.05	0.305072		AH11	Oligo	10.65	0.290071
Oligo	8.16667	0.374446		AH12	Oligo	10.65	0.302519
Oligo	8.33333	0.32333		AH13	Oligo	10.65	0.290205
Oligo	8.45	0.344368		AH14	Oligo	10.65	0.326409
Oligo	8.56667	0.323381		AH11	Oligo	10.7333	0.362698
Oligo	8.73333	0.297525		AH12	Oligo	10.7333	0.32647
Oligo	8.85	0.311166		AH13	Oligo	10.7333	0.326062
Oligo	8.96667	0.290104		AH14	Oligo	10.7333	0.423299
Oligo	9.13333	0.332455		AE454	Oligo	10.85	0.326376
Oligo	9.25	0.30523		AE455	Oligo	10.85	0.362894
Oligo	9.36667	0.299038		AE456	Oligo	10.85	0.296233
Oligo	9.53333	0.28719		AE457	Oligo	10.85	0.306398
Oligo	9.65	0.386647		AE609	Oligo	10.9667	0.331413
Oligo	9.76667	0.344403		AE610	Oligo	10.9667	0.338657
Oligo	9.93333	0.315136		AE611	Oligo	10.9667	0.417269
Oligo	10.05	0.306048		AE612	Oligo	10.9667	0.326374
Oligo	10.1667	0.353537		AH11	Oligo	11.0167	0.34168
Oligo	10.3333	0.35947		AH12	Oligo	11.0167	0.350596
Oligo	10.45	0.356552		AH13	Oligo	11.0167	0.316677
Oligo	10.5667	0.394695		AH14	Oligo	11.0167	0.324575
Oligo	10.7333	0.359632		AH11	Oligo	11.05	0.296069
Oligo	10.85	0.33255		AH13	Oligo	11.05	0.338455
Oligo	10.9667	0.350501		AH14	Oligo	11.05	0.290155
Oligo	11.1333	0.294749		AH11	Oligo	11.1333	0.314634
Oligo	11.25	0.359887		AH12	Oligo	11.1333	0.259582
Oligo	11.3667	0.408079		AH13	Oligo	11.1333	0.290109
Oligo	11.5333	0.333311		AH14	Oligo	11.1333	0.314671
Oligo	11.65	0.335802		AE454	Oligo	11.25	0.362731
Oligo	11.7667	0.389935		AE455	Oligo	11.25	0.383179
Oligo	11.9333	0.35666		AE456	Oligo	11.25	0.374966
Oligo	12.05	0.435729		AE457	Oligo	11.25	0.346763
Oligo	12.1667	0.467653		AE609	Oligo	11.3667	0.411386
Oligo	12.3333	0.420094		AE610	Oligo	11.3667	0.367758
Oligo	12.45	0.456044		AE611	Oligo	11.3667	0.417616
Oligo	12.5667	0.474854		AE612	Oligo	11.3667	0.374975
Oligo	12.7333	0.499022		AH11	Oligo	11.4167	0.370163
Oligo	12.85	0.490336		AH12	Oligo	11.4167	0.385393
Oligo	12.9667	0.484052		AH13	Oligo	11.4167	0.348649
Oligo	13.1333	0.369314		AH14	Oligo	11.4167	0.328942
Oligo	13.25	0.453998		AH11	Oligo	11.45	0.290138
Oligo	13.3667	0.395199		AH12	Oligo	11.45	0.429284
Oligo	13.5333	0.451817		AH13	Oligo	11.45	0.304746
Oligo	13.65	0.420816		AH14	Oligo	11.45	0.308382
Oligo	13.7667	0.429573		AH11	Oligo	11.5333	0.326341
Oligo	13.9333	0.456556		AH12	Oligo	11.5333	0.318164
Oligo	14.05	0.469375		AH13	Oligo	11.5333	0.362642
Oligo	14.1667	0.447721		AH14	Oligo	11.5333	0.326099
Oligo	14.3333	0.436406		AE454	Oligo	11.65	0.356838
Oligo	14.45	0.451123		AE455	Oligo	11.65	0.358909
Oligo	14.5667	0.480986		AE456	Oligo	11.65	0.39522
Oligo	14.7333	0.424143		AE457	Oligo	11.65	0.359003
Oligo	14.85	0.478364		AE609	Oligo	11.7667	0.373011
Oligo	14.9667	0.465711		AE610	Oligo	11.7667	0.413663
Oligo	15.1333	0.399642		AE611	Oligo	11.7667	0.455937
Oligo	15.25	0.505751		AE612	Oligo	11.7667	0.405239
Oligo	15.3667	0.426457		AH11	Oligo	11.8167	0.374824
Oligo	15.5333	0.484612		AH12	Oligo	11.8167	0.380957
Oligo	15.65	0.444036		AH13	Oligo	11.8167	0.360764
Oligo	15.7667	0.375011		AH14	Oligo	11.8167	0.350743
Oligo	15.9333	0.451439		AH11	Oligo	11.85	0.356616
Oligo	16.05	0.445228		AH12	Oligo	11.85	0.326619
Oligo	16.1667	0.426419		AH13	Oligo	11.85	0.371097
Oligo	16.3333	0.466329		AH14	Oligo	11.85	0.416954
Oligo	16.45	0.445116		AH11	Oligo	11.9333	0.386979
Oligo	16.5667	0.390165		AH12	Oligo	11.9333	0.387016
Oligo	16.7333	0.439164		AH13	Oligo	11.9333	0.338546
Oligo	16.85	0.505846		AH14	Oligo	11.9333	0.314098
Oligo	16.9667	0.39006		AE454	Oligo	12.05	0.41506
Oligo	17.1333	0.359371		AE455	Oligo	12.05	0.407388
Oligo	17.25	0.445104		AE456	Oligo	12.05	0.407421
Oligo	17.3667	0.505136		AE457	Oligo	12.05	0.411794
Oligo	17.5333	0.475599		AE609	Oligo	12.1667	0.431579
Oligo	17.65	0.423907		AE610	Oligo	12.1667	0.483936
Oligo	17.7667	0.426365		AE611	Oligo	12.1667	0.512517
Oligo	17.9333	0.440284		AE612	Oligo	12.1667	0.435562
Oligo	18.05	0.478539		AH11	Oligo	12.2167	0.439017
Oligo	18.1667	0.390056		AH12	Oligo	12.2167	0.470146
Oligo	18.3333	0.390478		AH13	Oligo	12.2167	0.399665
Oligo	18.45	0.408761		AH14	Oligo	12.2167	0.469831
Oligo	18.5667	0.374865		AH11	Oligo	12.25	0.326727
Oligo	18.7333	0.375419		AH12	Oligo	12.25	0.459717
Oligo	18.85	0.411831		AH13	Oligo	12.25	0.351137
Oligo	18.9667	0.353864		AH14	Oligo	12.25	0.350869
Oligo	19.1333	0.357287		AH11	Oligo	12.3333	0.362642
Oligo	19.25	0.402705		AH12	Oligo	12.3333	0.423484
Oligo	19.3667	0.378002		AH13	Oligo	12.3333	0.447153
Oligo	19.5333	0.369527		AH14	Oligo	12.3333	0.447097
Oligo	19.65	0.355336		AE454	Oligo	12.45	0.471647
Oligo	19.7667	0.3911		AE455	Oligo	12.45	0.472073
Oligo	19.9333	0.360122		AE456	Oligo	12.45	0.544761
Oligo	20.05	0.429992		AE457	Oligo	12.45	0.512665
Oligo	20.1667	0.326451		AE609	Oligo	12.5667	0.47209
Oligo	20.3333	0.408682		AE610	Oligo	12.5667	0.539782
Oligo	20.45	0.435983		AE611	Oligo	12.5667	0.536756
Oligo	20.5667	0.399078		AE612	Oligo	12.5667	0.500332
Oligo	20.7333	0.367451		AH11	Oligo	12.6167	0.461685
Oligo	20.85	0.372348		AH12	Oligo	12.6167	0.455475
Oligo	20.9667	0.399074		AH13	Oligo	12.6167	0.385783
Oligo	21.1333	0.335337		AH14	Oligo	12.6167	0.422092
Oligo	21.25	0.381628		AH11	Oligo	12.65	0.435709
Oligo	21.3667	0.314246		AH12	Oligo	12.65	0.399588
Oligo	21.5333	0.408955		AH13	Oligo	12.65	0.350886
Oligo	21.65	0.369341		AH14	Oligo	12.65	0.532612
Oligo	21.7667	0.344436		AH11	Oligo	12.7333	0.556521
Oligo	21.9333	0.402979		AH12	Oligo	12.7333	0.556706
Oligo	22.05	0.429892		AH13	Oligo	12.7333	0.423169
Oligo	22.1667	0.426093		AH14	Oligo	12.7333	0.459693
Oligo	22.3333	0.421055		AE454	Oligo	12.85	0.514495
Oligo	22.45	0.419938		AE455	Oligo	12.85	0.435862
Oligo	22.5667	0.432166		AE456	Oligo	12.85	0.476199
Oligo	22.7333	0.432277		AE457	Oligo	12.85	0.435878
Oligo	22.85	0.411748		AE609	Oligo	12.9667	0.525509
Oligo	22.9667	0.415281		AE610	Oligo	12.9667	0.478034
Oligo	23.1333	0.487625		AE611	Oligo	12.9667	0.510884
Oligo	23.25	0.436019		AE612	Oligo	12.9667	0.48421
Oligo	23.3667	0.507984		AH11	Oligo	13.0167	0.453141
Oligo	23.5333	0.363333		AH12	Oligo	13.0167	0.455245
Oligo	23.65	0.38125		AH13	Oligo	13.0167	0.411577
Oligo	23.7667	0.435408		AH14	Oligo	13.0167	0.393423
Oligo	23.9333	0.320808		AH11	Oligo	13.05	0.50857
Oligo	24.05	0.329725		AH12	Oligo	13.05	0.290741
Oligo	24.1667	0.386965		AH13	Oligo	13.05	0.363233
Oligo	24.3333	0.326898		AH14	Oligo	13.05	0.387409
Oligo	24.45	0.317646		AH11	Oligo	13.1333	0.375385
Oligo	24.5667	0.368758		AH12	Oligo	13.1333	0.363291
Oligo	24.7333	0.372186		AH13	Oligo	13.1333	0.363066
Oligo	24.85	0.302501		AH14	Oligo	13.1333	0.375516
Oligo	24.9667	0.294337		AE454	Oligo	13.25	0.451774
Oligo	25.1333	0.323785		AE455	Oligo	13.25	0.387361
Oligo	25.25	0.323727		AE456	Oligo	13.25	0.411625
Oligo	25.3667	0.359786		AE457	Oligo	13.25	0.381371
Oligo	25.5333	0.3592		AE609	Oligo	13.3667	0.462506
Oligo	25.65	0.335715		AE610	Oligo	13.3667	0.525332
Oligo	25.7667	0.3567		AE611	Oligo	13.3667	0.423706
Oligo	25.9333	0.332777		AE612	Oligo	13.3667	0.346165
Oligo	26.05	0.323524		AH11	Oligo	13.4167	0.458445
Oligo	26.1667	0.302188		AH12	Oligo	13.4167	0.387207
Oligo	26.3333	0.308467		AH13	Oligo	13.4167	0.446132
Oligo	26.45	0.329522		AH14	Oligo	13.4167	0.401135
Oligo	26.5667	0.32945		AH11	Oligo	13.45	0.448056
Oligo	26.7333	0.354033		AH12	Oligo	13.45	0.411869
Oligo	26.85	0.302306		AH13	Oligo	13.45	0.314615
Oligo	26.9667	0.329449		AH14	Oligo	13.45	0.387626
Oligo	27.1333	0.290454		AH11	Oligo	13.5333	0.520945
Oligo	27.25	0.308138		AH12	Oligo	13.5333	0.366073
Oligo	27.3667	0.314125		AH13	Oligo	13.5333	0.459985
Oligo	27.5333	0.299378		AH14	Oligo	13.5333	0.460267
Oligo	27.65	0.311278		AE454	Oligo	13.65	0.476216
Oligo	27.7667	0.283947		AE455	Oligo	13.65	0.363135
Oligo	27.9333	0.338719		AE456	Oligo	13.65	0.387477
Oligo	28.05	0.320317		AE457	Oligo	13.65	0.452123
Oligo	28.1667	0.27485		AE609	Oligo	13.7667	0.451914
Oligo	28.3333	0.330666		AE610	Oligo	13.7667	0.469664
Oligo	28.45	0.308238		AE611	Oligo	13.7667	0.437897
Oligo	28.5667	0.308039		AE612	Oligo	13.7667	0.389392
Oligo	28.7333	0.302423		AH11	Oligo	13.8167	0.461952
Oligo	28.85	0.31127		AH12	Oligo	13.8167	0.41882
Oligo	28.9667	0.323276		AH13	Oligo	13.8167	0.411714
Oligo	29.1333	0.290331		AH14	Oligo	13.8167	0.444955
Oligo	29.25	0.320309		AH11	Oligo	13.85	0.363317
Oligo	29.3667	0.293049		AH12	Oligo	13.85	0.387543
Oligo	29.5333	0.290437		AH13	Oligo	13.85	0.3633
Oligo	29.65	0.320313		AH14	Oligo	13.85	0.387492
Oligo	29.7667	0.344323		AH11	Oligo	13.9333	0.460381
Oligo	29.9333	0.294502		AH12	Oligo	13.9333	0.460117
Oligo	30.05	0.296191		AH13	Oligo	13.9333	0.339272
Oligo	30.1667	0.329228		AH14	Oligo	13.9333	0.566456
Oligo	30.3333	0.293262		AE454	Oligo	14.05	0.54507
Oligo	30.45	0.314211		AE455	Oligo	14.05	0.488572
Oligo	30.5667	0.293007		AE456	Oligo	14.05	0.443976
Oligo	30.7333	0.320525		AE457	Oligo	14.05	0.40767
Oligo	30.85	0.299149		AE609	Oligo	14.1667	0.431776
Oligo	30.9667	0.292932		AE610	Oligo	14.1667	0.462453
Oligo	31.1333	0.284199		AE611	Oligo	14.1667	0.435916
Oligo	31.25	0.30518		AE612	Oligo	14.1667	0.452711
Oligo	31.3667	0.302146		AH11	Oligo	14.2167	0.449326
Oligo	31.5333	0.293182		AH12	Oligo	14.2167	0.455289
Oligo	31.65	0.323304		AH13	Oligo	14.2167	0.407103
Oligo	31.7667	0.398701		AH14	Oligo	14.2167	0.372837
Oligo	31.9333	0.296371		AH11	Oligo	14.25	0.326962
Oligo	32.05	0.344518		AH12	Oligo	14.25	0.327163
Oligo	32.1667	0.415225		AH13	Oligo	14.25	0.436011
Oligo	32.3333	0.32963		AH14	Oligo	14.25	0.363317
Oligo	32.45	0.308325		AH11	Oligo	14.3333	0.327217
Oligo	32.5667	0.350879		AH12	Oligo	14.3333	0.437025
Oligo	32.7333	0.281276		AH13	Oligo	14.3333	0.532982
Oligo	32.85	0.314369		AH14	Oligo	14.3333	0.448402
Oligo	32.9667	0.350871		AE454	Oligo	14.45	0.460181
Oligo	33.1333	0.284237		AE455	Oligo	14.45	0.407593
Oligo	33.25	0.326423		AE456	Oligo	14.45	0.415712
Oligo	33.3667	0.35076		AE457	Oligo	14.45	0.456216
Oligo	33.5333	0.326543		AE609	Oligo	14.5667	0.486284
Oligo	33.65	0.27818		AE610	Oligo	14.5667	0.475216
Oligo	33.7667	0.37488		AE611	Oligo	14.5667	0.464102
Oligo	34.05	0.31149		AE612	Oligo	14.5667	0.449871
Oligo	34.1667	0.359711		AH11	Oligo	14.6167	0.408695
Oligo	34.45	0.299257		AH12	Oligo	14.6167	0.405577
Oligo	34.5667	0.41723		AH13	Oligo	14.6167	0.42379
Oligo	34.85	0.36303		AH14	Oligo	14.6167	0.409975
Oligo	34.9667	0.362731		AH12	Oligo	14.65	0.520884
Oligo	35.05	0.306154		AH13	Oligo	14.65	0.351187
Oligo	35.25	0.329721		AH14	Oligo	14.65	0.557155
Oligo	35.3667	0.402362		AH11	Oligo	14.7333	0.581889
Oligo	35.45	0.368354		AH12	Oligo	14.7333	0.327388
Oligo	35.65	0.378098		AH13	Oligo	14.7333	0.448098
Oligo	35.7667	0.483922		AH14	Oligo	14.7333	0.339196
Oligo	35.85	0.407974		AE454	Oligo	14.85	0.484412
Oligo	36.05	0.387228		AE455	Oligo	14.85	0.423799
Oligo	36.1667	0.447575		AE456	Oligo	14.85	0.41991
Oligo	36.25	0.372113		AE457	Oligo	14.85	0.484457
Oligo	36.45	0.484284		AE609	Oligo	14.9667	0.470129
Oligo	36.5667	0.565625		AE610	Oligo	14.9667	0.447922
Oligo	36.65	0.429699		AE611	Oligo	14.9667	0.425762
Oligo	36.85	0.438985		AE612	Oligo	14.9667	0.466087
Oligo	36.9667	0.532394		AH11	Oligo	15.0167	0.414784
Oligo	37.05	0.387488		AH12	Oligo	15.0167	0.405609
Oligo	37.25	0.441918		AH13	Oligo	15.0167	0.432447
Oligo	37.3667	0.520393		AH14	Oligo	15.0167	0.440391
Oligo	37.45	0.390541		AH12	Oligo	15.05	0.593544
Oligo	37.65	0.452156		AH13	Oligo	15.05	0.447989
Oligo	37.7667	0.450716		AH11	Oligo	15.1333	0.460154
Oligo	37.85	0.375413		AH12	Oligo	15.1333	0.46023
Oligo	38.05	0.463389		AH13	Oligo	15.1333	0.339102
Oligo	38.1667	0.444806		AH14	Oligo	15.1333	0.339083
Oligo	38.25	0.363363		AE454	Oligo	15.25	0.496569
Oligo	38.45	0.430038		AE455	Oligo	15.25	0.488561
Oligo	38.5667	0.480184		AE456	Oligo	15.25	0.448207
Oligo	38.65	0.476409		AE457	Oligo	15.25	0.383428
Oligo	38.85	0.48148		AE609	Oligo	15.3667	0.431773
Oligo	38.9667	0.456798		AE610	Oligo	15.3667	0.399419
Oligo	39.05	0.520767		AE611	Oligo	15.3667	0.437995
Oligo	39.25	0.457221		AE612	Oligo	15.3667	0.334032
Oligo	39.3667	0.360153		AH11	Oligo	15.4167	0.457285
Oligo	39.45	0.435995		AH12	Oligo	15.4167	0.496486
Oligo	39.65	0.426922		AH13	Oligo	15.4167	0.436055
Oligo	39.7667	0.453977		AH14	Oligo	15.4167	0.406142
Oligo	39.85	0.363455		AH11	Oligo	15.45	0.327113
Oligo	40.05	0.464341		AH12	Oligo	15.45	0.351171
Oligo	40.1667	0.439907		AH13	Oligo	15.45	0.472285
Oligo	40.25	0.439236		AH14	Oligo	15.45	0.59341
Oligo	40.45	0.508767		AH11	Oligo	15.5333	0.32735
Oligo	40.5667	0.432648		AH12	Oligo	15.5333	0.569435
Oligo	40.65	0.472572		AH13	Oligo	15.5333	0.508814
Oligo	40.85	0.424068		AH14	Oligo	15.5333	0.532849
Oligo	40.9667	0.411649		AE454	Oligo	15.65	0.454056
Oligo	41.05	0.436036		AE455	Oligo	15.65	0.464186
Oligo	41.25	0.481546		AE456	Oligo	15.65	0.512703
Oligo	41.3667	0.508429		AE457	Oligo	15.65	0.387521
Oligo	41.45	0.336088		AE609	Oligo	15.7667	0.474238
Oligo	41.65	0.451173		AE610	Oligo	15.7667	0.492271
Oligo	41.7667	0.487308		AE611	Oligo	15.7667	0.505554
Oligo	41.85	0.364212		AE612	Oligo	15.7667	0.334961
Oligo	42.05	0.414809		AH11	Oligo	15.8167	0.375477
Oligo	42.1667	0.381417		AH12	Oligo	15.8167	0.423426
Oligo	42.25	0.375547		AH13	Oligo	15.8167	0.44796
Oligo	42.45	0.390584		AH14	Oligo	15.8167	0.418307
Oligo	42.5667	0.344915		AH11	Oligo	15.85	0.39984
Oligo	42.65	0.433129		AH12	Oligo	15.85	0.327146
Oligo	42.85	0.484533		AH13	Oligo	15.85	0.339142
Oligo	42.9667	0.335957		AH14	Oligo	15.85	0.387693
Oligo	43.05	0.41488		AH11	Oligo	15.9333	0.594002
Oligo	43.25	0.414697		AH12	Oligo	15.9333	0.351404
Oligo	43.3667	0.369128		AH13	Oligo	15.9333	0.351632
Oligo	43.45	0.351187		AH14	Oligo	15.9333	0.508719
Oligo	43.65	0.399677		AE454	Oligo	16.05	0.393558
Oligo	43.7667	0.405652		AE455	Oligo	16.05	0.484556
Oligo	43.85	0.408782		AE456	Oligo	16.05	0.452167
Oligo	44.05	0.466185		AE457	Oligo	16.05	0.448057
Oligo	44.1667	0.363131		AE609	Oligo	16.1667	0.459979
Oligo	44.25	0.336896		AE610	Oligo	16.1667	0.541765
Oligo	44.45	0.405642		AE611	Oligo	16.1667	0.419702
Oligo	44.5667	0.342212		AE612	Oligo	16.1667	0.427718
Oligo	44.65	0.35414		AH11	Oligo	16.2167	0.396552
Oligo	44.85	0.387357		AH12	Oligo	16.2167	0.444591
Oligo	44.9667	0.347918		AH13	Oligo	16.2167	0.404598
Oligo	45.05	0.418678		AH14	Oligo	16.2167	0.439397
Oligo	45.25	0.402601		AH11	Oligo	16.25	0.533248
Oligo	45.3667	0.341878		AH12	Oligo	16.25	0.351455
Oligo	45.45	0.414292		AH13	Oligo	16.25	0.339175
Oligo	45.65	0.366196		AH14	Oligo	16.25	0.533064
Oligo	45.7667	0.360138		AH11	Oligo	16.3333	0.472567
Oligo	45.85	0.348151		AH12	Oligo	16.3333	0.520682
Oligo	46.05	0.423716		AH13	Oligo	16.3333	0.47238
Oligo	46.1667	0.354146		AH14	Oligo	16.3333	0.399685
Oligo	46.25	0.407731		AE454	Oligo	16.45	0.43204
Oligo	46.45	0.42966		AE455	Oligo	16.45	0.496531
Oligo	46.5667	0.369163		AE456	Oligo	16.45	0.468351
Oligo	46.65	0.407747		AE457	Oligo	16.45	0.429905
Oligo	46.85	0.420725		AE609	Oligo	16.5667	0.455212
Oligo	46.9667	0.490266		AE610	Oligo	16.5667	0.525395
Oligo	47.05	0.354157		AE611	Oligo	16.5667	0.373346
Oligo	47.25	0.423605		AE612	Oligo	16.5667	0.413682
Oligo	47.3667	0.456848		AH11	Oligo	16.6167	0.454014
Oligo	47.45	0.42692		AH12	Oligo	16.6167	0.481455
Oligo	47.65	0.41454		AH13	Oligo	16.6167	0.449724
Oligo	47.7667	0.466057		AH14	Oligo	16.6167	0.416747
Oligo	47.85	0.399496		AH11	Oligo	16.65	0.533298
Oligo	48.05	0.350985		AH12	Oligo	16.65	0.436111
Oligo	48.1667	0.384235		AH13	Oligo	16.65	0.448308
Oligo	48.25	0.320746		AH11	Oligo	16.7333	0.375366
Oligo	48.45	0.381138		AH12	Oligo	16.7333	0.496737
Oligo	48.5667	0.320832		AH13	Oligo	16.7333	0.411873
Oligo	48.65	0.302498		AH14	Oligo	16.7333	0.47268
Oligo	48.85	0.314427		AE454	Oligo	16.85	0.5048
Oligo	48.9667	0.334854		AE455	Oligo	16.85	0.415801
Oligo	49.05	0.358218		AE456	Oligo	16.85	0.424064
Oligo	49.25	0.299411		AE457	Oligo	16.85	0.41199
Oligo	49.3667	0.287453		AE609	Oligo	16.9667	0.466128
Oligo	49.45	0.320671		AE610	Oligo	16.9667	0.455108
Oligo	49.65	0.299394		AE611	Oligo	16.9667	0.397543
Oligo	49.7667	0.299506		AE612	Oligo	16.9667	0.351062
Oligo	49.85	0.383014		AH11	Oligo	17.0167	0.491311
Oligo	50.05	0.335573		AH12	Oligo	17.0167	0.466483
Oligo	50.1667	0.266217		AH13	Oligo	17.0167	0.440057
Oligo	50.25	0.302418		AH14	Oligo	17.0167	0.408728
Oligo	50.45	0.293313		AH11	Oligo	17.05	0.423998
Oligo	50.5667	0.393253		AH12	Oligo	17.05	0.448056
Oligo	50.65	0.282414		AH13	Oligo	17.05	0.472416
Oligo	50.85	0.30535		AH14	Oligo	17.05	0.399672
Oligo	50.9667	0.32052		AH11	Oligo	17.1333	0.327157
Oligo	51.05	0.305337		AH12	Oligo	17.1333	0.424078
Oligo	51.25	0.368851		AH13	Oligo	17.1333	0.326879
Oligo	51.3667	0.320554		AE454	Oligo	17.25	0.512748
Oligo	51.45	0.329442		AE455	Oligo	17.25	0.367305
Oligo	51.65	0.329651		AE456	Oligo	17.25	0.444097
Oligo	51.7667	0.284148		AE457	Oligo	17.25	0.395641
Oligo	51.85	0.306464		AE609	Oligo	17.3667	0.476965
Oligo	52.05	0.311403		AE610	Oligo	17.3667	0.452709
Oligo	52.1667	0.275093		AE611	Oligo	17.3667	0.460077
Oligo	52.25	0.390977		AE612	Oligo	17.3667	0.419702
Oligo	52.45	0.338482		AH11	Oligo	17.4167	0.428999
Oligo	52.5667	0.284182		AH12	Oligo	17.4167	0.465821
Oligo	52.65	0.30824		AH13	Oligo	17.4167	0.361417
Oligo	52.85	0.507683		AH14	Oligo	17.4167	0.417748
Oligo	52.9667	0.369053		AH11	Oligo	17.45	0.314883
Oligo	53.05	0.308303		AH12	Oligo	17.45	0.326861
Oligo	53.25	0.48961		AH13	Oligo	17.45	0.351204
Oligo	53.3667	0.408178		AH14	Oligo	17.45	0.351405
Oligo	53.45	0.300199		AH11	Oligo	17.5333	0.606048
Oligo	53.65	0.410881		AH12	Oligo	17.5333	0.545224
Oligo	53.7667	0.296168		AH13	Oligo	17.5333	0.339195
Oligo	53.85	0.308303		AH14	Oligo	17.5333	0.411928
Oligo	54.05	0.285939		AE454	Oligo	17.65	0.460093
Oligo	54.1667	0.308412		AE455	Oligo	17.65	0.440143
Oligo	54.25	0.284073		AE456	Oligo	17.65	0.468373
Oligo	54.45	0.366525		AE457	Oligo	17.65	0.407709
Oligo	54.5667	0.305375		AE609	Oligo	17.7667	0.435849
Oligo	54.65	0.315473		AE610	Oligo	17.7667	0.404183
Oligo	54.85	0.314131		AE611	Oligo	17.7667	0.411623
Oligo	54.9667	0.296286		AE612	Oligo	17.7667	0.401868
Oligo	55.05	0.339436		AH11	Oligo	17.8167	0.361718
Oligo	55.25	0.302084		AH12	Oligo	17.8167	0.434367
Oligo	55.3667	0.290171		AH13	Oligo	17.8167	0.410129
Oligo	55.45	0.274015		AH14	Oligo	17.8167	0.42892
Oligo	55.65	0.277814		AH11	Oligo	17.85	0.314916
Oligo	55.7667	0.323511		AH12	Oligo	17.85	0.472332
Oligo	55.85	0.305233		AH13	Oligo	17.85	0.327046
Oligo	56.05	0.30194		AH14	Oligo	17.85	0.342555
Oligo	56.1667	0.2992		AH12	Oligo	17.9333	0.569487
Oligo	56.25	0.308131		AH13	Oligo	17.9333	0.424226
Oligo	56.45	0.289898		AH14	Oligo	17.9333	0.327138
Oligo	56.5667	0.326526		AE454	Oligo	18.05	0.484147
Oligo	56.65	0.335418		AE455	Oligo	18.05	0.500784
Oligo	56.85	0.335317		AE456	Oligo	18.05	0.363301
Oligo	56.9667	0.39941		AE457	Oligo	18.05	0.403738
Oligo	57.05	0.332327		AE609	Oligo	18.1667	0.40557
Oligo	57.25	0.32621		AE610	Oligo	18.1667	0.441899
Oligo	57.3667	0.32944		AE611	Oligo	18.1667	0.385362
Oligo	57.45	0.293204		AE612	Oligo	18.1667	0.373107
Oligo	57.65	0.414872		AH11	Oligo	18.2167	0.381417
Oligo	57.7667	0.308382		AH12	Oligo	18.2167	0.41928
Oligo	57.85	0.297456		AH13	Oligo	18.2167	0.432974
Oligo	58.05	0.301994		AH14	Oligo	18.2167	0.416865
Oligo	58.1667	0.401994		AH11	Oligo	18.25	0.327029
Oligo	58.25	0.317304		AH12	Oligo	18.25	0.38771
Oligo	58.45	0.302019		AH13	Oligo	18.25	0.436111
Oligo	58.5667	0.371928		AH14	Oligo	18.25	0.351338
Oligo	58.65	0.302301		AH11	Oligo	18.3333	0.472253
Oligo	58.85	0.265763		AH12	Oligo	18.3333	0.387354
Oligo	58.9667	0.31141		AH13	Oligo	18.3333	0.327027
Oligo	59.05	0.310298		AH14	Oligo	18.3333	0.375278
Oligo	59.25	0.411122		AE454	Oligo	18.45	0.391476
Oligo	59.3667	0.36599		AE455	Oligo	18.45	0.399623
Oligo	59.45	0.317475		AE456	Oligo	18.45	0.355259
Oligo	59.65	0.399158		AE457	Oligo	18.45	0.411796
Oligo	59.7667	0.462787		AE609	Oligo	18.5667	0.411551
Oligo	59.85	0.327669		AE610	Oligo	18.5667	0.429672
Oligo	60.05	0.407123		AE611	Oligo	18.5667	0.393356
Oligo	60.1667	0.432712		AE612	Oligo	18.5667	0.387189
Oligo	60.45	0.538352		AH11	Oligo	18.6167	0.389003
Oligo	60.5667	0.499414		AH12	Oligo	18.6167	0.413161
Oligo	60.6167	0.405436		AH13	Oligo	18.6167	0.387524
Oligo	60.85	0.451841		AH14	Oligo	18.6167	0.407595
Oligo	60.9667	0.490334		AH11	Oligo	18.65	0.520968
Oligo	61.0167	0.452049		AH12	Oligo	18.65	0.327129
Oligo	61.25	0.362998		AH13	Oligo	18.65	0.411835
Oligo	61.3667	0.423705		AH14	Oligo	18.65	0.472583
Oligo	61.4167	0.363228		AH11	Oligo	18.7333	0.350961
Oligo	61.65	0.408496		AH12	Oligo	18.7333	0.363439
Oligo	61.7667	0.390578		AH13	Oligo	18.7333	0.351235
Oligo	61.8167	0.457191		AH14	Oligo	18.7333	0.436042
Oligo	62.05	0.481202		AE454	Oligo	18.85	0.331044
Oligo	62.1667	0.481403		AE455	Oligo	18.85	0.403705
Oligo	62.2167	0.516763		AE456	Oligo	18.85	0.452261
Oligo	62.45	0.423616		AE457	Oligo	18.85	0.4723
Oligo	62.5667	0.463165		AE609	Oligo	18.9667	0.41775
Oligo	62.6167	0.427911		AE610	Oligo	18.9667	0.394653
Oligo	62.85	0.39959		AE611	Oligo	18.9667	0.355122
Oligo	62.9667	0.332995		AE612	Oligo	18.9667	0.348921
Oligo	63.0167	0.363412		AH11	Oligo	19.0167	0.37144
Oligo	63.25	0.383401		AH12	Oligo	19.0167	0.38344
Oligo	63.3667	0.399643		AH13	Oligo	19.0167	0.388148
Oligo	63.4167	0.473408		AH14	Oligo	19.0167	0.361744
Oligo	63.65	0.490386		AH11	Oligo	19.05	0.54526
Oligo	63.7667	0.504564		AH12	Oligo	19.05	0.387693
Oligo	63.8167	0.511799		AH13	Oligo	19.05	0.326828
Oligo	64.05	0.441881		AH14	Oligo	19.05	0.399739
Oligo	64.1667	0.517562		AH11	Oligo	19.1333	0.326991
Oligo	64.2167	0.395707		AH12	Oligo	19.1333	0.351107
Oligo	64.45	0.41168		AH13	Oligo	19.1333	0.411799
Oligo	64.5667	0.466151		AH14	Oligo	19.1333	0.33925
Oligo	64.6167	0.436065		AE454	Oligo	19.25	0.431924
Oligo	64.85	0.375414		AE455	Oligo	19.25	0.403655
Oligo	64.9667	0.429838		AE456	Oligo	19.25	0.448041
Oligo	65.0167	0.383661		AE457	Oligo	19.25	0.363185
Oligo	65.25	0.363193		AE609	Oligo	19.3667	0.361126
Oligo	65.3667	0.420711		AE610	Oligo	19.3667	0.329843
Oligo	65.4167	0.367347		AE611	Oligo	19.3667	0.496326
Oligo	65.65	0.457159		AE612	Oligo	19.3667	0.411433
Oligo	65.7667	0.396485		AH11	Oligo	19.4167	0.389129
Oligo	65.8167	0.399774		AH12	Oligo	19.4167	0.396168
Oligo	66.05	0.472349		AH13	Oligo	19.4167	0.378141
Oligo	66.1667	0.339016		AH14	Oligo	19.4167	0.378278
Oligo	66.2167	0.405867		AH11	Oligo	19.45	0.363351
Oligo	66.45	0.36927		AH13	Oligo	19.45	0.339041
Oligo	66.5667	0.381404		AH14	Oligo	19.45	0.351171
Oligo	66.6167	0.381587		AH11	Oligo	19.5333	0.326845
Oligo	66.85	0.348119		AH12	Oligo	19.5333	0.44832
Oligo	66.9667	0.405642		AH13	Oligo	19.5333	0.351545
Oligo	67.0167	0.333064		AH14	Oligo	19.5333	0.351399
Oligo	67.25	0.417701		AE454	Oligo	19.65	0.411686
Oligo	67.3667	0.439871		AE455	Oligo	19.65	0.387565
Oligo	67.4167	0.411789		AE456	Oligo	19.65	0.375464
Oligo	67.65	0.351064		AE457	Oligo	19.65	0.306764
Oligo	67.7667	0.387324		AE609	Oligo	19.7667	0.348999
Oligo	67.8167	0.415494		AE610	Oligo	19.7667	0.302722
Oligo	68.05	0.360115		AE611	Oligo	19.7667	0.435866
Oligo	68.1667	0.32992		AE612	Oligo	19.7667	0.421477
Oligo	68.2167	0.357323		AH11	Oligo	19.8167	0.446357
Oligo	68.45	0.387381		AH12	Oligo	19.8167	0.394958
Oligo	68.5667	0.31466		AH13	Oligo	19.8167	0.37991
Oligo	68.6167	0.342224		AH14	Oligo	19.8167	0.432882
Oligo	68.85	0.432784		AH11	Oligo	19.85	0.326979
Oligo	68.9667	0.305482		AH12	Oligo	19.85	0.472382
Oligo	69.0167	0.420803		AH13	Oligo	19.85	0.327062
Oligo	69.25	0.411636		AH14	Oligo	19.85	0.508704
Oligo	69.3667	0.432658		AH11	Oligo	19.9333	0.338656
Oligo	69.4167	0.41174		AH12	Oligo	19.9333	0.375317
Oligo	69.65	0.332799		AH13	Oligo	19.9333	0.351092
Oligo	69.7667	0.381174		AH14	Oligo	19.9333	0.375425
Oligo	69.8167	0.435944		AE454	Oligo	20.05	0.456016
Oligo	70.05	0.329854		AE455	Oligo	20.05	0.411686
Oligo	70.1667	0.417529		AE456	Oligo	20.05	0.363307
Oligo	70.2167	0.369074		AE457	Oligo	20.05	0.444047
Oligo	70.45	0.439966		AE609	Oligo	20.1667	0.357043
Oligo	70.5667	0.44773		AE610	Oligo	20.1667	0.302506
Oligo	70.6167	0.450577		AE611	Oligo	20.1667	0.330903
Oligo	70.85	0.443893		AE612	Oligo	20.1667	0.367102
Oligo	70.9667	0.467896		AH11	Oligo	20.2167	0.382656
Oligo	71.0167	0.417737		AH12	Oligo	20.2167	0.401302
Oligo	71.25	0.3448		AH13	Oligo	20.2167	0.370821
Oligo	71.3667	0.439786		AH14	Oligo	20.2167	0.391503
Oligo	71.4167	0.381844		AH11	Oligo	20.25	0.326811
Oligo	71.65	0.372095		AH12	Oligo	20.25	0.326895
Oligo	71.7667	0.414603		AH13	Oligo	20.25	0.342457
Oligo	71.8167	0.432856		AH14	Oligo	20.25	0.351422
Oligo	72.1667	0.367183		AH11	Oligo	20.3333	0.520405
Oligo	72.2167	0.363104		AH12	Oligo	20.3333	0.327224
Oligo	72.5667	0.2996		AH13	Oligo	20.3333	0.363242
Oligo	72.6167	0.317622		AH14	Oligo	20.3333	0.423859
Oligo	72.9667	0.329891		AE454	Oligo	20.45	0.369009
Oligo	73.0167	0.326518		AE455	Oligo	20.45	0.44418
Oligo	73.3667	0.451916		AE456	Oligo	20.45	0.383456
Oligo	73.4167	0.353676		AE457	Oligo	20.45	0.419706
Oligo	73.7667	0.3429		AE609	Oligo	20.5667	0.421296
Oligo	73.8167	0.379285		AE610	Oligo	20.5667	0.360061
Oligo	74.1667	0.332612		AE611	Oligo	20.5667	0.320792
Oligo	74.2167	0.393189		AE612	Oligo	20.5667	0.3752
Oligo	74.5667	0.384147		AH11	Oligo	20.6167	0.369561
Oligo	74.6167	0.320541		AH12	Oligo	20.6167	0.437383
Oligo	74.9667	0.314536		AH13	Oligo	20.6167	0.38895
Oligo	75.0167	0.308324		AH14	Oligo	20.6167	0.38596
Oligo	75.3667	0.272265		AH11	Oligo	20.65	0.326878
Oligo	75.4167	0.335603		AH12	Oligo	20.65	0.351054
Oligo	75.7667	0.447338		AH13	Oligo	20.65	0.351121
Oligo	75.8167	0.314393		AH14	Oligo	20.65	0.387509
Oligo	76.1667	0.358818		AH12	Oligo	20.7333	0.399899
Oligo	76.2167	0.302192		AH13	Oligo	20.7333	0.363313
Oligo	76.5667	0.342775		AH14	Oligo	20.7333	0.339141
Oligo	76.6167	0.305178		AE454	Oligo	20.85	0.395347
Oligo	76.9667	0.310549		AE455	Oligo	20.85	0.452101
Oligo	77.0167	0.306165		AE456	Oligo	20.85	0.355137
Oligo	77.3667	0.320614		AE457	Oligo	20.85	0.387399
Oligo	77.4167	0.354004		AE609	Oligo	20.9667	0.387283
Oligo	77.7667	0.33274		AE610	Oligo	20.9667	0.365327
Oligo	77.8167	0.31433		AE611	Oligo	20.9667	0.348852
Oligo	78.1667	0.290371		AE612	Oligo	20.9667	0.356861
Oligo	78.2167	0.314301		AH11	Oligo	21.0167	0.372173
Oligo	78.5667	0.278266		AH12	Oligo	21.0167	0.408533
Oligo	78.6167	0.296177		AH13	Oligo	21.0167	0.369181
Oligo	78.9667	0.310628		AH14	Oligo	21.0167	0.401029
Oligo	79.0167	0.293162		AH11	Oligo	21.05	0.532628
Oligo	79.3667	0.329797		AH12	Oligo	21.05	0.411936
Oligo	79.4167	0.314439		AH13	Oligo	21.05	0.387593
Oligo	79.7667	0.2994		AH14	Oligo	21.05	0.342555
Oligo	79.8167	0.314342		AH11	Oligo	21.1333	0.327133
Oligo	80.1667	0.332714		AH12	Oligo	21.1333	0.351324
Oligo	80.2167	0.392272		AH13	Oligo	21.1333	0.327553
Oligo	80.5667	0.311517		AE454	Oligo	21.25	0.431846
Oligo	80.6167	0.308077		AE455	Oligo	21.25	0.442109
Oligo	80.9667	0.320576		AE456	Oligo	21.25	0.37537
Oligo	81.0167	0.274149		AE457	Oligo	21.25	0.35532
Oligo	81.3667	0.2873		AE609	Oligo	21.3667	0.377295
Oligo	81.4167	0.287008		AE610	Oligo	21.3667	0.343621
Oligo	81.7667	0.417401		AE611	Oligo	21.3667	0.342858
Oligo	81.8167	0.269213		AE612	Oligo	21.3667	0.354959
Oligo	82.1667	0.399433		AH11	Oligo	21.4167	0.401144
Oligo	82.2167	0.284095		AH12	Oligo	21.4167	0.415068
Oligo	82.5667	0.320699		AH13	Oligo	21.4167	0.389235
Oligo	82.6167	0.368687		AH14	Oligo	21.4167	0.414037
Oligo	82.9667	0.32269		AH11	Oligo	21.45	0.387325
Oligo	83.0167	0.314202		AH12	Oligo	21.45	0.422131
Oligo	83.3667	0.405515		AH13	Oligo	21.45	0.314816
Oligo	83.4167	0.342476		AH14	Oligo	21.45	0.532896
Oligo	83.7667	0.351075		AH11	Oligo	21.5333	0.327113
Oligo	83.8167	0.391022		AH12	Oligo	21.5333	0.472636
Oligo	84.1667	0.460133		AH13	Oligo	21.5333	0.375683
Oligo	84.2167	0.399329		AH14	Oligo	21.5333	0.460388
Oligo	84.5667	0.514734		AE454	Oligo	21.65	0.411636
Oligo	84.6167	0.450959		AE455	Oligo	21.65	0.326968
Oligo	84.9667	0.511565		AE456	Oligo	21.65	0.371116
Oligo	85.0167	0.393469		AE457	Oligo	21.65	0.314728
Oligo	85.3667	0.426772		AE609	Oligo	21.7667	0.404247
Oligo	85.4167	0.496401		AE610	Oligo	21.7667	0.384773
Oligo	85.7667	0.41172		AE611	Oligo	21.7667	0.365308
Oligo	85.8167	0.464263		AE612	Oligo	21.7667	0.330682
Oligo	86.1667	0.417755		AH11	Oligo	21.8167	0.38499
Oligo	86.2167	0.417829		AH12	Oligo	21.8167	0.387448
Oligo	86.5667	0.426874		AH13	Oligo	21.8167	0.382154
Oligo	86.6167	0.40864		AH14	Oligo	21.8167	0.402224
Oligo	86.9667	0.499487		AH11	Oligo	21.85	0.326828
Oligo	87.0167	0.487519		AH12	Oligo	21.85	0.387593
Oligo	87.3667	0.411716		AH13	Oligo	21.85	0.351104
Oligo	87.4167	0.481517		AH14	Oligo	21.85	0.327079
Oligo	87.7667	0.387485		AH11	Oligo	21.9333	0.545296
Oligo	87.8167	0.360352		AH12	Oligo	21.9333	0.412072
Oligo	88.1667	0.516576		AH13	Oligo	21.9333	0.339361
Oligo	88.2167	0.408744		AH14	Oligo	21.9333	0.315186
Oligo	88.5667	0.457297		AE454	Oligo	22.05	0.383262
Oligo	88.6167	0.514794		AE455	Oligo	22.05	0.423799
Oligo	88.9667	0.417819		AE456	Oligo	22.05	0.342991
Oligo	89.0167	0.484466		AE457	Oligo	22.05	0.427897
Oligo	89.3667	0.402552		AE609	Oligo	22.1667	0.421657
Oligo	89.4167	0.402684		AE610	Oligo	22.1667	0.479233
Oligo	89.7667	0.399486		AE611	Oligo	22.1667	0.413712
Oligo	89.8167	0.439093		AE612	Oligo	22.1667	0.395184
Oligo	90.1667	0.396592		AH11	Oligo	22.2167	0.426652
Oligo	90.2167	0.38454		AH12	Oligo	22.2167	0.42367
Oligo	90.5667	0.390565		AH13	Oligo	22.2167	0.428029
Oligo	90.6167	0.363237		AH14	Oligo	22.2167	0.388511
Oligo	90.9667	0.320819		AH11	Oligo	22.25	0.351087
Oligo	91.0167	0.375316		AH12	Oligo	22.25	0.351255
Oligo	91.3667	0.338852		AH13	Oligo	22.25	0.52085
Oligo	91.4167	0.411664		AH11	Oligo	22.3333	0.375564
Oligo	91.7667	0.335904		AH12	Oligo	22.3333	0.339294
Oligo	91.8167	0.40882		AH13	Oligo	22.3333	0.496811
Oligo	92.1667	0.320763		AH14	Oligo	22.3333	0.472551
Oligo	92.2167	0.378437		AE454	Oligo	22.45	0.504473
Oligo	92.5667	0.369291		AE455	Oligo	22.45	0.363085
Oligo	92.6167	0.360142		AE456	Oligo	22.45	0.452012
Oligo	92.9667	0.384167		AE457	Oligo	22.45	0.35527
Oligo	93.0167	0.39052		AE609	Oligo	22.5667	0.372143
Oligo	93.3667	0.30572		AE610	Oligo	22.5667	0.481668
Oligo	93.4167	0.411268		AE611	Oligo	22.5667	0.350779
Oligo	93.7667	0.387252		AE612	Oligo	22.5667	0.435558
Oligo	93.8167	0.399615		AH11	Oligo	22.6167	0.470051
Oligo	94.1667	0.453919		AH12	Oligo	22.6167	0.439447
Oligo	94.2167	0.435765		AH13	Oligo	22.6167	0.379825
Oligo	94.5667	0.417517		AH14	Oligo	22.6167	0.401172
Oligo	94.6167	0.426875		AH12	Oligo	22.65	0.447989
Oligo	94.9667	0.377979		AH13	Oligo	22.65	0.387677
Oligo	95.0167	0.439909		AH14	Oligo	22.65	0.387576
Oligo	95.3667	0.414616		AH11	Oligo	22.7333	0.339378
Oligo	95.4167	0.426811		AH13	Oligo	22.7333	0.521121
Oligo	95.7667	0.444779		AH14	Oligo	22.7333	0.436331
Oligo	95.8167	0.387403		AE454	Oligo	22.85	0.435779
Oligo	96.1667	0.326717		AE455	Oligo	22.85	0.411586
Oligo	96.2167	0.344877		AE456	Oligo	22.85	0.399565
Oligo	96.5667	0.275357		AE457	Oligo	22.85	0.440115
Oligo	96.6167	0.293325		AE609	Oligo	22.9667	0.408986
Oligo	96.9667	0.36286		AE610	Oligo	22.9667	0.402461
Oligo	97.0167	0.299352		AE611	Oligo	22.9667	0.439554
Oligo	97.3667	0.408219		AE612	Oligo	22.9667	0.428414
Oligo	97.4167	0.399182		AH11	Oligo	23.0167	0.367123
Oligo	97.7667	0.341679		AH12	Oligo	23.0167	0.402368
Oligo	97.8167	0.338837		AH13	Oligo	23.0167	0.417529
Oligo	98.1667	0.35073		AH14	Oligo	23.0167	0.4222
Oligo	98.2167	0.308488		AH11	Oligo	23.05	0.387375
Oligo	98.5667	0.368771		AH12	Oligo	23.05	0.350986
Oligo	98.6167	0.29333		AH13	Oligo	23.05	0.326962
Oligo	98.9667	0.403089		AH14	Oligo	23.05	0.351305
Oligo	99.0167	0.323489		AH11	Oligo	23.1333	0.496794
Oligo	99.3667	0.346591		AH12	Oligo	23.1333	0.496659
Oligo	99.4167	0.282204		AH13	Oligo	23.1333	0.460286
Oligo	99.7667	0.326474		AH14	Oligo	23.1333	0.49676
Oligo	99.8167	0.302275		AE454	Oligo	23.25	0.435568
Oligo	100.167	0.302338		AE455	Oligo	23.25	0.369308
Oligo	100.217	0.308202		AE456	Oligo	23.25	0.342997
Oligo	100.567	0.362877		AE457	Oligo	23.25	0.439927
Oligo	100.617	0.306193		AE609	Oligo	23.3667	0.440613
Oligo	100.967	0.32061		AE610	Oligo	23.3667	0.486499
Oligo	101.017	0.358559		AE611	Oligo	23.3667	0.480118
Oligo	101.367	0.30857		AE612	Oligo	23.3667	0.4234
Oligo	101.417	0.323205		AH11	Oligo	23.4167	0.522032
Oligo	101.767	0.305533		AH12	Oligo	23.4167	0.419247
Oligo	101.817	0.306026		AH13	Oligo	23.4167	0.431463
Oligo	102.167	0.326676		AH14	Oligo	23.4167	0.43417
Oligo	102.217	0.338296		AH11	Oligo	23.45	0.327096
Oligo	102.567	0.308374		AH12	Oligo	23.45	0.460328
[truncated: 919 more rows]

## Sheet: S4
Suppl. Fig. 4A: Bacterial density
Light-phase		Dark-phase
Oligo	SPF	Oligo	SPF
1.20807e+11	1.98239e+11	9.52143e+10	1.45508e+11
1.12468e+11	1.79761e+11	1.46281e+11	1.68315e+11
1.1056e+11	1.37182e+11	1.08107e+11	1.79165e+11
1.09997e+11	2.01906e+11	1.23209e+11	1.88323e+11
1.00716e+11	1.64877e+11	1.3677e+11	1.47015e+11
9.10992e+10	2.73825e+11	8.25642e+10	1.38017e+11
1.09195e+11	1.53466e+11	8.27825e+10	1.43932e+11

## Sheet: S5_ABC
Suppl. Fig. 5A: Locomotion				Suppl. Fig. 5B: Locomotion (daily)			Suppl. Fig. 5C: Acetate (umol, mean(uncertainty))
microbiota	timepoint	average.loc		Oligo	SPF		GF		Oligo		SPF
Oligo	0.166667	127.67		58.4192	60.6176		Light	Dark	Light	Dark	Light	Dark
Oligo	0.305278	156.15		59.0086	55.8405		1.39 (0.12)	1.47 (0.12)	15.0 (1.5)	32.6 (3.5)	8.7 (1.2)	17.5 (1.4)
Oligo	0.5	148.52		48.7484	63.9914
Oligo	0.638611	15.9333		50.0688	51.9136
Oligo	0.833333	130.16		57.187	65.1363		Suppl. Fig. 5C: Butyrate (umol, mean(uncertainty))
Oligo	0.971944	18.7625		64.8563	50.4299		GF		Oligo		SPF
Oligo	1.16667	70.05		67.8141	58.4581		Light	Dark	Light	Dark	Light	Dark
Oligo	1.30528	88.7125		59.9139	54.4829		0.06 (0.01)	0.05 (0.004)	1.0 (0.12)	2.07 (0.29)	2.65 (0.47)	6.85 (0.57)
Oligo	1.5	117.32		73.2676	67.7426
Oligo	1.63861	80.5375
Oligo	1.83333	100.36					Suppl. Fig. 5C: Propionate (umol, mean(uncertainty))
Oligo	1.97194	119.75					GF		Oligo		SPF
Oligo	2.16667	70.5					Light	Dark	Light	Dark	Light	Dark
Oligo	2.30528	127.412					0.19 (0.01)	0.19 (0.02)	2.83 (0.32)	3.78 (0.38)	2.08 (0.28)	2.30 (0.17)
Oligo	2.5	30.91
Oligo	2.63861	43.2625
Oligo	2.83333	56.07					Suppl. Fig. 5C: Lactate (umol, mean(uncertainty))
Oligo	2.97194	19.9625					GF		Oligo		SPF
Oligo	3.16667	61.78					Light	Dark	Light	Dark	Light	Dark
Oligo	3.30528	14.95					0.73 (0.29)	0.98 (0.17)	1.20 (0.16)	1.93 (0.17)	0.43 (0.06)	0.51 (0.12)
Oligo	3.5	91.46
Oligo	3.63861	64.9875
Oligo	3.83333	77.03					Suppl. Fig. 5C: Succinate (umol, mean(uncertainty))
Oligo	3.97194	92.4875					GF		Oligo		SPF
Oligo	4.16667	58.35					Light	Dark	Light	Dark	Light	Dark
Oligo	4.30528	85.95					0.02 (0.002)	0.02 (0,004)	0.91 (0.10)	0.91 (0.08)	0.68 (0.10)	0.31 (0.05)
Oligo	4.5	52.65
Oligo	4.63861	35.05
Oligo	4.83333	60.9
Oligo	4.97194	22.75
Oligo	5.16667	30.82
Oligo	5.30528	52.7
Oligo	5.5	54.24
Oligo	5.63861	38.7625
Oligo	5.83333	53.8
Oligo	5.97194	42.5375
Oligo	6.16667	59.62
Oligo	6.30528	181.062
Oligo	6.5	61.41
Oligo	6.63861	45.8875
Oligo	6.83333	57.27
Oligo	6.97194	19.3625
Oligo	7.16667	40.67
Oligo	7.30528	46.4375
Oligo	7.5	49.35
Oligo	7.63861	18.05
Oligo	7.83333	72.79
Oligo	7.97194	12.875
Oligo	8.16667	41.16
Oligo	8.30528	45.4
Oligo	8.5	19.84
Oligo	8.63861	110.638
Oligo	8.83333	49.23
Oligo	8.97194	146.65
Oligo	9.16667	71.28
Oligo	9.30528	157.062
Oligo	9.5	28.75
Oligo	9.63861	39.7625
Oligo	9.83333	74.66
Oligo	9.97194	19.525
Oligo	10.1667	29.39
Oligo	10.3053	20.675
Oligo	10.5	27.63
Oligo	10.6386	32.4125
Oligo	10.8333	54.67
Oligo	10.9719	57.9
Oligo	11.1667	55.09
Oligo	11.3053	33.6625
Oligo	11.5	75.86
Oligo	11.6386	8.85
Oligo	11.8333	57.55
Oligo	11.9719	44.1375
Oligo	12.1667	28.95
Oligo	12.3053	84.4167
Oligo	12.5	36.12
Oligo	12.6386	109.35
Oligo	12.8333	101.89
Oligo	12.9719	47.375
Oligo	13.1667	69.26
Oligo	13.3053	89.8375
Oligo	13.5	199.99
Oligo	13.6386	156.463
Oligo	13.8333	178.37
Oligo	13.9719	126.225
Oligo	14.1667	169.47
Oligo	14.3053	106.15
Oligo	14.5	132.76
Oligo	14.6386	125.2
Oligo	14.8333	132
Oligo	14.9719	114.875
Oligo	15.1667	126.64
Oligo	15.3053	148.312
Oligo	15.5	142.17
Oligo	15.6386	112.125
Oligo	15.8333	85.19
Oligo	15.9719	94.1125
Oligo	16.1667	85.35
Oligo	16.3053	95.6875
Oligo	16.5	71.7
Oligo	16.6386	117.263
Oligo	16.8333	104.85
Oligo	16.9719	81.8375
Oligo	17.1667	160.537
Oligo	17.3053	71.1375
Oligo	17.5	153.8
Oligo	17.6386	110.388
Oligo	17.8333	116.537
Oligo	17.9719	173.55
Oligo	18.1667	129.06
Oligo	18.3053	161.4
Oligo	18.5	77.49
Oligo	18.6386	115.233
Oligo	18.8333	65.92
Oligo	18.9719	104.963
Oligo	19.1667	76.64
Oligo	19.3053	98.6125
Oligo	19.5	134.62
Oligo	19.6386	142.225
Oligo	19.8333	118.737
Oligo	19.9719	189.425
Oligo	20.1667	140.06
Oligo	20.3053	137.05
Oligo	20.5	110.88
Oligo	20.6386	148.537
Oligo	20.8333	140.52
Oligo	20.9719	129.062
Oligo	21.1667	109.338
Oligo	21.3053	114.55
Oligo	21.5	94.64
Oligo	21.6386	113.85
Oligo	21.8333	92.72
Oligo	21.9719	82.8875
Oligo	22.1667	59.025
Oligo	22.3053	148.925
Oligo	22.5	47.78
Oligo	22.6386	120.175
Oligo	22.8333	55.34
Oligo	22.9719	112.9
Oligo	23.1667	76.15
Oligo	23.3053	19.3
Oligo	23.5	136.36
Oligo	23.6386	91.725
Oligo	23.8333	137.29
Oligo	23.9719	193.4
Oligo	24.1667	144.38
Oligo	24.3053	177.088
Oligo	24.5	156.71
Oligo	24.6386	166.688
Oligo	24.8333	159.81
Oligo	24.9719	148.938
Oligo	25.1667	95.59
Oligo	25.3053	82.5625
Oligo	25.5	59.1
Oligo	25.6386	76.925
Oligo	25.8333	30.27
Oligo	25.9719	35.8125
Oligo	26.1667	56.26
Oligo	26.3053	36.5375
Oligo	26.5	57.64
Oligo	26.6386	82.5
Oligo	26.8333	86.13
Oligo	26.9719	90.6875
Oligo	27.1667	48.04
Oligo	27.3053	38.5875
Oligo	27.5	47.97
Oligo	27.6386	13.85
Oligo	27.8333	74.51
Oligo	27.9719	25.5625
Oligo	28.1667	63.31
Oligo	28.3053	100.25
Oligo	28.5	75.87
Oligo	28.6386	169.488
Oligo	28.8333	55.21
Oligo	28.9719	42.475
Oligo	29.1667	40.07
Oligo	29.3053	16.675
Oligo	29.5	58.1
Oligo	29.6386	16.875
Oligo	29.8333	28.57
Oligo	29.9719	25.8125
Oligo	30.1667	54.03
Oligo	30.3053	45.6875
Oligo	30.5	39.48
Oligo	30.6386	69.0125
Oligo	30.8333	38.2
Oligo	30.9719	67.8875
Oligo	31.1667	26.5
Oligo	31.3053	63.4375
Oligo	31.5	59.57
Oligo	31.6386	9.175
Oligo	31.8333	27.78
Oligo	31.9719	64.6875
Oligo	32.1667	53.42
Oligo	32.3053	33.7625
Oligo	32.5	55.93
Oligo	32.6386	37.825
Oligo	32.8333	19.22
Oligo	32.9719	59.7875
Oligo	33.1667	23.97
Oligo	33.3053	85.9625
Oligo	33.5	31.05
Oligo	33.6386	82.3875
Oligo	33.8333	42.53
Oligo	33.9719	72.3375
Oligo	34.1667	59.5875
Oligo	34.3053	104
Oligo	34.5	35.07
Oligo	34.6386	17.7625
Oligo	34.8333	32.5
Oligo	34.9719	14.2125
Oligo	35.1667	33.45
Oligo	35.3053	39.9875
Oligo	35.5	49.7
Oligo	35.6386	39.35
Oligo	35.8333	28.85
Oligo	35.9719	102.75
Oligo	36.1667	34.33
Oligo	36.3053	22.2125
Oligo	36.5	43.1125
Oligo	36.6386	46.6875
Oligo	36.8333	55.06
Oligo	36.9719	104.213
Oligo	37.1667	46.49
Oligo	37.3053	119.35
Oligo	37.5	161.63
Oligo	37.6386	120.412
Oligo	37.8333	153.27
Oligo	37.9719	126.85
Oligo	38.1667	125.53
Oligo	38.3053	123.438
Oligo	38.5	113.39
Oligo	38.6386	175.4
Oligo	38.8333	128.83
Oligo	38.9719	95.0667
Oligo	39.1667	105.22
Oligo	39.3053	151.5
Oligo	39.5	114.33
Oligo	39.6386	117.362
Oligo	39.8333	85.25
Oligo	39.9719	117.213
Oligo	40.1667	116.13
Oligo	40.3053	134.387
Oligo	40.5	106.39
Oligo	40.6386	104.467
Oligo	40.8333	81
Oligo	40.9719	137.613
Oligo	41.1667	130.57
Oligo	41.3053	122.825
Oligo	41.5	120.2
Oligo	41.6386	89.8333
Oligo	41.8333	84.5
Oligo	41.9719	161.938
Oligo	42.1667	150.09
Oligo	42.3053	200
Oligo	42.5	136.037
Oligo	42.6386	151.425
Oligo	42.8333	125.36
Oligo	42.9719	113.287
Oligo	43.1667	95.98
Oligo	43.3053	70.725
Oligo	43.5	70.2125
Oligo	43.6386	59.5875
Oligo	43.8333	111.77
Oligo	43.9719	82.875
Oligo	44.1667	140.3
Oligo	44.3053	120.875
Oligo	44.5	129.637
Oligo	44.6386	131.967
Oligo	44.8333	88.9
Oligo	44.9719	124.463
Oligo	45.1667	74.36
Oligo	45.3053	146.637
Oligo	45.5	62.19
Oligo	45.6386	164.825
Oligo	45.8333	66.43
Oligo	45.9719	160.5
Oligo	46.1667	83.71
Oligo	46.3053	225.433
Oligo	46.5	97.37
Oligo	46.6386	121.5
Oligo	46.8333	46.775
Oligo	46.9719	121.388
Oligo	47.1667	116.06
Oligo	47.3053	63.5
Oligo	47.5	120.23
Oligo	47.6386	37.9667
Oligo	47.8333	148.82
Oligo	47.9719	154.625
Oligo	48.1667	102.02
Oligo	48.3053	200.537
Oligo	48.5	112.61
Oligo	48.6386	172.875
Oligo	48.8333	87.89
Oligo	48.9719	125.013
Oligo	49.1667	110.11
Oligo	49.3053	145.088
Oligo	49.5	81.79
Oligo	49.6386	72.875
Oligo	49.8333	131.49
Oligo	49.9719	17.85
Oligo	50.1667	81.13
Oligo	50.3053	58.4
Oligo	50.5	63.25
Oligo	50.6386	89.675
Oligo	50.8333	72.94
Oligo	50.9719	85.5875
Oligo	51.1667	22.64
Oligo	51.3053	46.7
Oligo	51.5	26.84
Oligo	51.6386	14
Oligo	51.8333	82.4
Oligo	51.9719	20
Oligo	52.1667	34.62
Oligo	52.3053	113.225
Oligo	52.5	71.3
Oligo	52.6386	102.537
Oligo	52.8333	54.63
Oligo	52.9719	16.7875
Oligo	53.1667	35.42
Oligo	53.3053	26.5875
Oligo	53.5	35.92
Oligo	53.6386	41.65
Oligo	53.8333	44.09
Oligo	53.9719	10.625
Oligo	54.1667	102.42
Oligo	54.3053	123.15
Oligo	54.5	28.3
Oligo	54.6386	137.012
Oligo	54.8333	43.34
Oligo	54.9719	29.825
Oligo	55.1667	80.18
Oligo	55.3053	9.525
Oligo	55.5	47.05
Oligo	55.6386	56.675
Oligo	55.8333	76.0625
Oligo	55.9719	88.2875
Oligo	56.1667	51.57
Oligo	56.3053	39.0625
Oligo	56.5	5.2875
Oligo	56.6386	32.9125
Oligo	56.8333	30.97
Oligo	56.9719	68.8875
Oligo	57.1667	77.45
Oligo	57.3053	62.1875
Oligo	57.5	32.9
Oligo	57.6386	94.0625
Oligo	57.8333	59.94
Oligo	57.9719	73.425
Oligo	58.1667	34.89
Oligo	58.3053	43.7375
Oligo	58.5	67.21
Oligo	58.6386	45.2333
Oligo	58.8333	58.58
Oligo	58.9719	30.9375
Oligo	59.1667	22.8
Oligo	59.3053	97.8625
Oligo	59.5	66.3
Oligo	59.6386	67.8
Oligo	59.8333	35.53
Oligo	59.9719	36.325
Oligo	60.1667	37.24
Oligo	60.3053	34.725
Oligo	60.5	90.65
Oligo	60.6386	50.925
Oligo	60.8333	83.56
Oligo	60.9719	75.5875
Oligo	61.1667	52.47
Oligo	61.3053	156.412
Oligo	61.5	214.963
Oligo	61.6386	101.45
Oligo	61.8333	174.588
Oligo	61.9719	96.3667
Oligo	62.1667	152.03
Oligo	62.3053	174.037
Oligo	62.5	110.39
Oligo	62.6386	175.537
Oligo	62.8333	112.75
Oligo	62.9719	108.888
Oligo	63.1667	133.912
Oligo	63.3053	136.125
Oligo	63.5	73.1167
Oligo	63.6386	172.125
Oligo	63.8333	77.47
Oligo	63.9719	118.467
Oligo	64.1667	108.287
Oligo	64.3053	130.162
Oligo	64.5	88.11
Oligo	64.6386	179.05
Oligo	64.8333	123.27
Oligo	64.9719	123.213
Oligo	65.1667	104.3
Oligo	65.3053	159.175
Oligo	65.5	142.51
Oligo	65.6386	129.238
Oligo	65.8333	139.67
Oligo	65.9719	215.467
Oligo	66.1667	160.25
Oligo	66.3053	212.6
Oligo	66.5	163.637
Oligo	66.6386	119.65
Oligo	66.8333	136.8
Oligo	66.9719	190.275
Oligo	67.1667	70.42
Oligo	67.3053	166.025
Oligo	67.5	71.81
Oligo	67.6386	238.675
Oligo	67.8333	81.23
Oligo	67.9719	88.35
Oligo	68.1667	106.52
Oligo	68.3053	51.975
Oligo	68.5	109.08
Oligo	68.6386	85.1125
Oligo	68.8333	121.19
Oligo	68.9719	177.067
Oligo	69.1667	147.69
Oligo	69.3053	150.533
Oligo	69.5	93.525
Oligo	69.6386	161.787
Oligo	69.8333	69.69
Oligo	69.9719	146.812
Oligo	70.1667	44
Oligo	70.3053	45.5625
Oligo	70.5	75.97
Oligo	70.6386	88
Oligo	70.8333	71.22
Oligo	70.9719	85.7333
Oligo	71.1667	96.35
Oligo	71.3053	114.588
Oligo	71.5	95.96
Oligo	71.6386	111.467
Oligo	71.8333	98.48
Oligo	71.9719	144.463
Oligo	72.1667	106.4
Oligo	72.3053	164.387
Oligo	72.5	205.21
Oligo	72.6386	170.387
Oligo	72.8333	106.425
Oligo	72.9719	138.088
Oligo	73.1667	76.4625
Oligo	73.3053	145.838
Oligo	73.5	84.68
Oligo	73.6386	94.15
Oligo	73.8333	39.89
Oligo	73.9719	48.3125
Oligo	74.1667	56.11
Oligo	74.3053	83.775
Oligo	74.5	92.86
Oligo	74.6386	152.95
Oligo	74.8333	50.8
Oligo	74.9719	165.35
Oligo	75.1667	63.98
Oligo	75.3053	74.6375
Oligo	75.5	63.12
Oligo	75.6386	14.1375
Oligo	75.8333	80.46
Oligo	75.9719	13.8375
Oligo	76.1667	46.9
Oligo	76.3053	27.55
Oligo	76.5	80.41
Oligo	76.6386	138.162
Oligo	76.8333	56.27
Oligo	76.9719	91.4625
Oligo	77.1667	29.64
Oligo	77.3053	80.35
Oligo	77.5	8.01
Oligo	77.6386	16.825
Oligo	77.8333	18.97
Oligo	77.9719	24.525
Oligo	78.1667	71.62
Oligo	78.3053	6.5
Oligo	78.5	75.6375
Oligo	78.6386	28.4625
Oligo	78.8333	83.13
Oligo	78.9719	89.1
Oligo	79.1667	14.34
Oligo	79.3053	11.5125
Oligo	79.5	15.5
Oligo	79.6386	32.7625
Oligo	79.8333	54.83
Oligo	79.9719	124.467
Oligo	80.1667	44.37
Oligo	80.3053	32.3625
Oligo	80.5	20.16
Oligo	80.6386	16.9625
Oligo	80.8333	44.11
Oligo	80.9719	27.3625
Oligo	81.1667	15.51
Oligo	81.3053	19.6
Oligo	81.5	55.7
Oligo	81.6386	61.5125
Oligo	81.8333	40.8
Oligo	81.9719	41.15
Oligo	82.1667	59.27
Oligo	82.3053	40.35
Oligo	82.5	27.52
Oligo	82.6386	14.3875
Oligo	82.8333	20.17
Oligo	82.9719	15.3125
Oligo	83.1667	56.06
Oligo	83.3053	37.475
Oligo	83.5	57.39
Oligo	83.6386	39.225
Oligo	83.8333	16.6
Oligo	83.9719	64.2375
Oligo	84.1667	17.21
Oligo	84.3053	21.975
Oligo	84.5	46.81
Oligo	84.6386	20.5375
Oligo	84.8333	79.02
Oligo	84.9719	96.45
Oligo	85.1667	40.97
Oligo	85.3053	163.787
Oligo	85.5	163.59
Oligo	85.6386	156.775
Oligo	85.8333	180.225
Oligo	85.9719	140.675
Oligo	86.1667	152.94
Oligo	86.3053	161.875
Oligo	86.5	116.37
Oligo	86.6386	147.925
Oligo	86.8333	84.9
Oligo	86.9719	133.512
Oligo	87.1667	51.81
Oligo	87.3053	111.15
Oligo	87.5	132.98
Oligo	87.6386	72.4
Oligo	87.8333	132.63
Oligo	87.9719	106.25
Oligo	88.1667	103.21
Oligo	88.3053	109.15
Oligo	88.5	73.43
Oligo	88.6386	151.525
Oligo	88.8333	112.17
Oligo	88.9719	140.267
Oligo	89.1667	199.863
Oligo	89.3053	82.425
Oligo	89.5	147.28
Oligo	89.6386	150.983
Oligo	89.8333	176.738
Oligo	89.9719	130.8
Oligo	90.1667	174.1
Oligo	90.3053	141.312
Oligo	90.5	156.3
Oligo	90.6386	156.475
Oligo	90.8333	182.07
Oligo	90.9719	72
Oligo	91.1667	142.95
Oligo	91.3053	128.387
Oligo	91.5	92.48
Oligo	91.6386	123.983
Oligo	91.8333	100.19
Oligo	91.9719	184.312
Oligo	92.1667	54.66
Oligo	92.3053	227.583
Oligo	92.5	112.73
Oligo	92.6386	186.463
Oligo	92.8333	108.062
Oligo	92.9719	122.35
Oligo	93.1667	86.08
Oligo	93.3053	99.775
Oligo	93.5	134.31
Oligo	93.6386	28.55
Oligo	93.8333	99.31
Oligo	93.9719	94.125
Oligo	94.1667	45.62
Oligo	94.3053	118.175
Oligo	94.5	49.37
Oligo	94.6386	104.6
Oligo	94.8333	95.77
Oligo	94.9719	140.75
Oligo	95.1667	98.86
Oligo	95.3053	97.7125
Oligo	95.5	118.16
Oligo	95.6386	88.175
Oligo	95.8333	86.85
Oligo	95.9719	92.05
Oligo	96.1667	70.11
Oligo	96.3053	141.213
Oligo	96.5	212.25
Oligo	96.6386	196.275
Oligo	96.8333	161.012
Oligo	96.9719	228.363
Oligo	97.1667	73.93
Oligo	97.3053	227.2
Oligo	97.5	19.03
Oligo	97.6386	169.463
Oligo	97.8333	29.71
Oligo	97.9719	143.625
Oligo	98.1667	23.08
Oligo	98.3053	12.1875
Oligo	98.5	73.16
Oligo	98.6386	13.9375
Oligo	98.8333	101.71
Oligo	98.9719	30.3375
Oligo	99.1667	59.91
Oligo	99.3053	115.7
Oligo	99.5	34.23
Oligo	99.6386	116.737
Oligo	99.8333	25.48
Oligo	99.9719	16.95
Oligo	100.167	25.81
Oligo	100.305	24.275
Oligo	100.5	12.86
Oligo	100.639	54.575
Oligo	100.833	8.6
Oligo	100.972	16.225
Oligo	101.167	53.84
Oligo	101.305	109.55
Oligo	101.5	112.55
Oligo	101.639	69.575
Oligo	101.833	35.95
Oligo	101.972	38.8125
Oligo	102.167	26.18
Oligo	102.305	7.925
Oligo	102.5	37.99
Oligo	102.639	24.2375
Oligo	102.833	11.67
Oligo	102.972	88.075
Oligo	103.167	9.01
Oligo	103.305	43.8
Oligo	103.5	9.98
Oligo	103.639	99.525
Oligo	103.833	44.83
Oligo	103.972	133.438
Oligo	104.167	89.6875
Oligo	104.305	24.85
Oligo	104.5	32.07
Oligo	104.639	11.175
Oligo	104.833	7
Oligo	104.972	82.1875
Oligo	105.167	3.32
Oligo	105.305	92.35
Oligo	105.5	10.26
Oligo	105.639	17.15
Oligo	105.833	71.52
Oligo	105.972	9.7125
Oligo	106.167	91.99
Oligo	106.305	37.4125
Oligo	106.5	45.19
Oligo	106.639	36.15
Oligo	106.833	13.54
Oligo	106.972	35.6125
Oligo	107.167	7.27
Oligo	107.305	12.2875
Oligo	107.5	24.63
Oligo	107.639	19.3125
Oligo	107.833	39.81
Oligo	107.972	81.3375
Oligo	108.167	31.2
Oligo	108.305	51.7
Oligo	108.5	44.67
Oligo	108.639	9.9
Oligo	108.833	66.59
Oligo	108.972	125.763
Oligo	109.167	53.57
Oligo	109.305	195
Oligo	109.5	133.56
Oligo	109.639	93.9125
Oligo	109.833	126.287
Oligo	109.972	153.863
Oligo	110.167	137.312
Oligo	110.305	102.638
Oligo	110.5	101.88
Oligo	110.639	114.675
Oligo	110.833	129.55
Oligo	110.972	104.825
Oligo	111.167	86.8625
Oligo	111.305	77.275
Oligo	111.5	137.01
Oligo	111.639	91.1625
Oligo	111.833	105.91
Oligo	111.972	89.1875
Oligo	112.167	63.9833
Oligo	112.305	84.45
Oligo	112.5	183.863
Oligo	112.639	86.2
Oligo	112.833	155.09
Oligo	112.972	128.863
Oligo	113.167	190.21
Oligo	113.305	173.933
Oligo	113.5	81.2
Oligo	113.639	66.0333
Oligo	113.833	116.62
Oligo	113.972	94.1125
Oligo	114.167	130.613
Oligo	114.305	151.637
Oligo	114.5	149.25
Oligo	114.639	69.5875
Oligo	114.833	151.5
Oligo	114.972	90.05
Oligo	115.167	97.3
Oligo	115.305	183.75
Oligo	115.5	83.23
Oligo	115.639	199.75
Oligo	115.833	85.23
Oligo	115.972	120.112
Oligo	116.167	139.562
Oligo	116.305	119.8
Oligo	116.5	132.6
Oligo	116.639	75.45
Oligo	116.833	139.5
Oligo	116.972	62.125
Oligo	117.167	39.84
Oligo	117.305	110.55
Oligo	117.5	17.83
Oligo	117.639	137
Oligo	117.833	77.2125
Oligo	117.972	122.963
Oligo	118.167	133.56
Oligo	118.305	70.875
Oligo	118.5	105.55
Oligo	118.639	105.463
Oligo	118.833	84.13
Oligo	118.972	107
Oligo	119.167	45.83
Oligo	119.305	90.55
Oligo	119.5	50.5875
Oligo	119.639	75.1125
Oligo	119.833	149.77
Oligo	119.972	137.988
Oligo	120.167	149.26
Oligo	120.305	201.825
Oligo	120.5	125.75
Oligo	120.639	244.062
Oligo	120.833	118.917
Oligo	120.972	249.438
Oligo	121.167	184.64
Oligo	121.305	162.65
Oligo	121.5	111.14
Oligo	121.639	99.625
Oligo	121.833	19.08
Oligo	121.972	10.925
Oligo	122.167	18.38
Oligo	122.305	32.975
Oligo	122.5	12.73
Oligo	122.639	98.6
Oligo	122.833	53.1333
Oligo	122.972	95.7875
Oligo	123.167	49.45
Oligo	123.305	31.6875
Oligo	123.5	35.65
Oligo	123.639	62.375
Oligo	123.833	146.03
Oligo	123.972	79.425
Oligo	124.167	52.66
Oligo	124.305	55.5875
Oligo	124.5	63.88
Oligo	124.639	30.5875
Oligo	124.833	59.86
Oligo	124.972	51.1
Oligo	125.167	39.86
Oligo	125.305	24.7125
Oligo	125.5	10.71
Oligo	125.639	49.475
Oligo	125.833	15.43
Oligo	125.972	119.75
Oligo	126.167	13.17
Oligo	126.305	12.5625
Oligo	126.5	18.87
Oligo	126.639	9.4
Oligo	126.833	27.66
Oligo	126.972	25.8125
Oligo	127.167	39.78
Oligo	127.305	130.975
Oligo	127.5	56.27
Oligo	127.639	40.375
Oligo	127.833	45.79
Oligo	127.972	34.2
Oligo	128.167	7.17
Oligo	128.305	6.225
Oligo	128.5	40.24
Oligo	128.639	4.9875
Oligo	128.833	76
Oligo	128.972	28.5
Oligo	129.167	27.4
Oligo	129.305	127.2
Oligo	129.5	4.68
Oligo	129.639	104.062
Oligo	129.833	11.94
Oligo	129.972	7.3625
Oligo	130.167	6.1
Oligo	130.305	2.2625
Oligo	130.5	58.76
Oligo	130.639	24.3875
Oligo	130.833	69.31
Oligo	130.972	11.0125
Oligo	131.167	3.64
Oligo	131.305	52.5
Oligo	131.5	18.53
Oligo	131.639	108.55
Oligo	131.833	12.34
Oligo	131.972	32.0875
Oligo	132.167	80.53
Oligo	132.305	8.725
Oligo	132.5	32.4125
Oligo	132.639	79.05
Oligo	132.833	49.63
Oligo	132.972	53.7125
Oligo	133.167	91.92
Oligo	133.305	167.975
Oligo	133.5	158.22
Oligo	133.639	164.162
Oligo	133.833	115.188
Oligo	133.972	135.85
Oligo	134.167	126.06
Oligo	134.305	99.6625
Oligo	134.5	88.12
Oligo	134.639	80.95
Oligo	134.833	115.562
Oligo	134.972	86.1375
Oligo	135.167	98.88
Oligo	135.305	116.963
Oligo	135.5	114.8
Oligo	135.639	185.775
Oligo	135.833	123.938
Oligo	135.972	97.55
Oligo	136.167	111.5
Oligo	136.305	86.825
Oligo	136.5	133.46
Oligo	136.639	109.85
Oligo	136.833	97.14
Oligo	136.972	148.7
Oligo	137.167	110.63
Oligo	137.305	112.513
Oligo	137.5	126.41
Oligo	137.639	159.387
Oligo	137.833	166.25
Oligo	137.972	77.0833
Oligo	138.167	126.983
Oligo	138.305	59.125
Oligo	138.5	117.35
Oligo	138.639	75.2333
Oligo	138.833	128.3
Oligo	138.972	131.512
Oligo	139.167	113.91
Oligo	139.305	168.738
Oligo	139.5	117.812
Oligo	139.639	120.167
Oligo	139.833	78.33
Oligo	139.972	149.483
Oligo	140.167	58.83
Oligo	140.305	162.9
Oligo	140.5	140.46
Oligo	140.639	88.9333
Oligo	140.833	88.375
Oligo	140.972	136.863
Oligo	141.167	81.23
Oligo	141.305	78.75
Oligo	141.5	58.38
Oligo	141.639	26.05
Oligo	141.833	110.28
Oligo	141.972	118.833
Oligo	142.167	124.04
Oligo	142.305	127.787
Oligo	142.5	47.08
Oligo	142.639	146.037
Oligo	142.833	46.34
Oligo	142.972	86.5
Oligo	143.167	44.56
Oligo	143.305	78.1875
Oligo	143.5	28.35
Oligo	143.639	64.625
Oligo	143.833	117.82
Oligo	143.972	97.075
SPF	0.166667	141.975
SPF	0.305278	135.425
SPF	0.5	111.25
SPF	0.638611	213.12
SPF	0.833333	187.65
SPF	0.971944	89.58
SPF	1.16667	151.2
SPF	1.30528	97.1
SPF	1.5	42.45
SPF	1.63861	49.01
SPF	1.83333	61.575
SPF	1.97194	13.87
SPF	2.16667	45.2625
SPF	2.30528	52.61
SPF	2.5	51.425
SPF	2.63861	68.89
SPF	2.83333	55.2875
SPF	2.97194	95.96
SPF	3.16667	14.175
SPF	3.30528	57.42
SPF	3.5	15.675
SPF	3.63861	32.39
SPF	3.83333	24.9875
SPF	3.97194	31.71
SPF	4.16667	50.175
SPF	4.30528	12.02
SPF	4.5	54.1875
SPF	4.63861	18.3
SPF	4.83333	35.825
SPF	4.97194	71.23
SPF	5.16667	15.9375
SPF	5.30528	59.6125
SPF	5.5	21.9625
SPF	5.63861	43.78
SPF	5.83333	85.5625
SPF	5.97194	36.94
SPF	6.16667	80.575
SPF	6.30528	45.14
SPF	6.5	145.312
SPF	6.63861	39.81
SPF	6.83333	52.35
SPF	6.97194	17.13
SPF	7.16667	8.8375
SPF	7.30528	16.24
SPF	7.5	12.4375
SPF	7.63861	84.56
SPF	7.83333	17.6
SPF	7.97194	107.77
SPF	8.16667	27.5
SPF	8.30528	64.09
SPF	8.5	41.925
SPF	8.63861	49.83
SPF	8.83333	62.4875
SPF	8.97194	24.04
SPF	9.16667	63.4625
SPF	9.30528	47
SPF	9.5	12.2
SPF	9.63861	51.83
SPF	9.83333	11.375
SPF	9.97194	43.43
SPF	10.1667	46.4625
SPF	10.3053	36.62
SPF	10.5	63.25
SPF	10.6386	41.8
SPF	10.8333	58.85
SPF	10.9719	39.59
SPF	11.1667	92.775
SPF	11.3053	81.57
SPF	11.5	38.3125
SPF	11.6386	76.03
SPF	11.8333	19.675
SPF	11.9719	52.37
SPF	12.1667	53.15
SPF	12.3053	28.16
SPF	12.5	53.45
SPF	12.6386	61.9
SPF	12.8333	38.2625
SPF	12.9719	73.47
SPF	13.1667	84.4
SPF	13.3053	112.17
SPF	13.5	102.05
SPF	13.6386	84.79
SPF	13.8333	202.537
SPF	13.9719	186.45
SPF	14.1667	132.613
SPF	14.3053	182.66
SPF	14.5	211.35
SPF	14.6386	182.85
SPF	14.8333	163.35
SPF	14.9719	120.49
SPF	15.1667	214.312
SPF	15.3053	176.15
SPF	15.5	206.238
SPF	15.6386	146.63
SPF	15.8333	178.017
SPF	15.9719	129.11
SPF	16.1667	201.225
SPF	16.3053	99.075
SPF	16.5	139.45
SPF	16.6386	95.7875
SPF	16.8333	195.883
SPF	16.9719	184.562
SPF	17.1667	167.883
SPF	17.3053	145.912
SPF	17.5	162.15
SPF	17.6386	191.64
SPF	17.8333	59.15
SPF	17.9719	164.562
SPF	18.1667	145.55
SPF	18.3053	112.56
SPF	18.5	164.25
SPF	18.6386	189.95
SPF	18.8333	143.05
SPF	18.9719	170.733
SPF	19.1667	89.3
SPF	19.3053	105.01
SPF	19.5	87.25
SPF	19.6386	44.625
SPF	19.8333	54.35
SPF	19.9719	108.5
SPF	20.1667	21.2625
SPF	20.3053	92.2
SPF	20.5	40.725
SPF	20.6386	109.29
SPF	20.8333	60.375
SPF	20.9719	118.85
SPF	21.1667	71.25
SPF	21.3053	151.82
SPF	21.5	100.162
SPF	21.6386	83.95
SPF	21.8333	74.5167
SPF	21.9719	102.41
SPF	22.1667	143.567
SPF	22.3053	105.8
SPF	22.5	67.8625
SPF	22.6386	73.79
SPF	22.8333	30.125
SPF	22.9719	66.41
SPF	23.1667	96.4
SPF	23.3053	97.13
SPF	23.5	167.688
SPF	23.6386	114.675
SPF	23.8333	97.5875
SPF	23.9719	163.488
SPF	24.1667	135.05
SPF	24.3053	96.63
SPF	24.5	180.825
SPF	24.6386	81.02
SPF	24.8333	124.375
SPF	24.9719	93.5875
SPF	25.1667	138.512
SPF	25.3053	91.36
SPF	25.5	125.75
SPF	25.6386	24.0625
SPF	25.8333	120.85
SPF	25.9719	24.5
SPF	26.1667	56.7625
SPF	26.3053	45.59
SPF	26.5	19.625
SPF	26.6386	74.8
SPF	26.8333	24.5375
SPF	26.9719	62.03
SPF	27.1667	35.6375
SPF	27.3053	56.44
SPF	27.5	29.6875
SPF	27.6386	38.35
SPF	27.8333	24.55
SPF	27.9719	25.81
SPF	28.1667	35.9625
SPF	28.3053	24.16
SPF	28.5	52.9
SPF	28.6386	26.54
SPF	28.8333	61.875
SPF	28.9719	47
SPF	29.1667	62.8625
SPF	29.3053	32.62
SPF	29.5	55.6875
SPF	29.6386	22.49
SPF	29.8333	53.025
SPF	29.9719	109.74
SPF	30.1667	86.7625
SPF	30.3053	104.6
SPF	30.5	46
SPF	30.6386	69.97
SPF	30.8333	47.975
SPF	30.9719	8.86
SPF	31.1667	97.3875
SPF	31.3053	13.16
SPF	31.5	71.7375
SPF	31.6386	26.79
SPF	31.8333	29.7375
SPF	31.9719	39.91
SPF	32.1667	56.7125
SPF	32.3053	43.54
SPF	32.5	57.3375
SPF	32.6386	72.91
SPF	32.8333	43.875
SPF	32.9719	96.2875
SPF	33.1667	17.3875
SPF	33.3053	81.63
SPF	33.5	18.325
SPF	33.6386	35.99
SPF	33.8333	42.0125
SPF	33.9719	26
SPF	34.1667	48.725
SPF	34.3053	42.09
SPF	34.5	79.95
SPF	34.6386	48.51
SPF	34.8333	101.838
SPF	34.9719	75.01
SPF	35.1667	85.0875
SPF	35.3053	76.39
SPF	35.5	30.9375
SPF	35.6386	48.61
SPF	35.8333	16.475
SPF	35.9719	13.41
SPF	36.1667	11.05
SPF	36.3053	24.7
SPF	36.5	38.0625
SPF	36.6386	60.88
SPF	36.8333	103.1
SPF	36.9719	69.08
SPF	37.1667	62.9375
SPF	37.3053	112.31
SPF	37.5	68.575
SPF	37.6386	147.31
SPF	37.8333	190.625
SPF	37.9719	197.1
SPF	38.1667	220.975
SPF	38.3053	224.75
SPF	38.5	157.312
SPF	38.6386	187.83
SPF	38.8333	148.15
SPF	38.9719	255.29
SPF	39.1667	146.762
SPF	39.3053	144.517
SPF	39.5	181.333
SPF	39.6386	164.15
SPF	39.8333	132.45
SPF	39.9719	138.12
SPF	40.1667	140.367
SPF	40.3053	177.363
SPF	40.5	104.717
SPF	40.6386	213.22
SPF	40.8333	146.55
SPF	40.9719	160.75
SPF	41.1667	89.4625
SPF	41.3053	103.787
SPF	41.5	95.3333
SPF	41.6386	194.26
SPF	41.8333	209.183
SPF	41.9719	144.25
SPF	42.1667	161.383
SPF	42.3053	152.387
SPF	42.5	161.15
SPF	42.6386	163.75
SPF	42.8333	209.033
SPF	42.9719	173.81
SPF	43.1667	17.6
SPF	43.3053	197.363
SPF	43.5	146.267
SPF	43.6386	150.15
SPF	43.8333	57.8
SPF	43.9719	124.375
SPF	44.1667	56.5
SPF	44.3053	102.08
SPF	44.5	51.4333
SPF	44.6386	37.6
SPF	44.8333	106.567
SPF	44.9719	51.42
SPF	45.1667	48.8
SPF	45.3053	64.72
SPF	45.5	79.45
SPF	45.6386	85.72
SPF	45.8333	37.9625
SPF	45.9719	78.08
SPF	46.1667	38.95
SPF	46.3053	93.2
SPF	46.5	120.467
SPF	46.6386	143.43
SPF	46.8333	96.2167
SPF	46.9719	77.4375
SPF	47.1667	92.75
SPF	47.3053	61.175
SPF	47.5	47.325
SPF	47.6386	105.65
SPF	47.8333	110.717
SPF	47.9719	111.75
SPF	48.1667	111.85
SPF	48.3053	145.062
SPF	48.5	82.5667
SPF	48.6386	212.238
SPF	48.8333	106.4
SPF	48.9719	144.188
SPF	49.1667	169.588
SPF	49.3053	74.1375
SPF	49.5	99.225
SPF	49.6386	25.8125
SPF	49.8333	120.6
SPF	49.9719	9.8625
SPF	50.1667	39.3667
SPF	50.3053	30.2125
SPF	50.5	64.7125
SPF	50.6386	73.65
SPF	50.8333	109.117
SPF	50.9719	34.95
SPF	51.1667	81.3833
SPF	51.3053	11.5375
SPF	51.5	60.1625
SPF	51.6386	28.9
SPF	51.8333	52.4667
SPF	51.9719	15.6125
SPF	52.1667	25.35
SPF	52.3053	45.6125
SPF	52.5	11
SPF	52.6386	129.537
SPF	52.8333	71.875
SPF	52.9719	53.9875
SPF	53.1667	110.763
SPF	53.3053	19.4375
SPF	53.5	49.975
SPF	53.6386	29.9
SPF	53.8333	24.6
SPF	53.9719	60.4125
SPF	54.1667	7.6875
SPF	54.3053	76.0875
SPF	54.5	6.925
SPF	54.6386	58.5375
SPF	54.8333	47.3125
SPF	54.9719	45.4375
SPF	55.1667	97.6
SPF	55.3053	16.6125
SPF	55.5	38.1125
SPF	55.6386	12.2
SPF	55.8333	51.7875
SPF	55.9719	40.1
SPF	56.1667	65.8375
SPF	56.3053	69.625
SPF	56.5	27.725
SPF	56.6386	47.15
SPF	56.8333	50.5375
SPF	56.9719	48.025
SPF	57.1667	80.975
SPF	57.3053	119.55
SPF	57.5	89.2
SPF	57.6386	111.638
SPF	57.8333	47.7125
SPF	57.9719	91.2625
SPF	58.1667	13.7625
SPF	58.3053	32.2875
SPF	58.5	48.7125
SPF	58.6386	22.7
SPF	58.8333	26.95
SPF	58.9719	47.1625
SPF	59.1667	9.5625
SPF	59.3053	59.7375
SPF	59.5	17.1375
SPF	59.6386	39.2625
SPF	59.8333	32.2625
SPF	59.9719	60.8875
SPF	60.1667	73.35
SPF	60.3053	88.675
SPF	60.5	61.725
SPF	60.6386	17.275
SPF	60.8333	24.325
SPF	60.9719	66.6
SPF	61.1667	45.025
SPF	61.3053	132.475
SPF	61.5	151.1
SPF	61.6386	177.3
SPF	61.8333	167.988
SPF	61.9719	171.287
SPF	62.1667	202
SPF	62.3053	171.875
SPF	62.5	157.725
SPF	62.6386	202.512
SPF	62.8333	121.037
SPF	62.9719	251.412
SPF	63.1667	189.7
SPF	63.3053	182.938
SPF	63.5	166.825
SPF	63.6386	179.262
SPF	63.8333	165.738
SPF	63.9719	114.938
SPF	64.1667	184.088
SPF	64.3053	165.075
SPF	64.5	162.35
SPF	64.6386	156.567
SPF	64.8333	220.25
SPF	64.9719	228.15
SPF	65.1667	261.812
SPF	65.3053	216.083
SPF	65.5	238.25
SPF	65.6386	200.9
SPF	65.8333	153.5
SPF	65.9719	246.975
SPF	66.1667	209.85
SPF	66.3053	174.15
SPF	66.5	159.037
SPF	66.6386	233.512
SPF	66.8333	105.612
SPF	66.9719	203.575
SPF	67.1667	152.5
SPF	67.3053	240.488
SPF	67.5	78.9667
SPF	67.6386	245.317
SPF	67.8333	117.412
SPF	67.9719	229.017
SPF	68.1667	92.8125
SPF	68.3053	197.867
SPF	68.5	73.4125
SPF	68.6386	156.5
SPF	68.8333	105.938
SPF	68.9719	151.488
SPF	69.1667	98.425
SPF	69.3053	187.725
SPF	69.5	94.775
SPF	69.6386	255.325
SPF	69.8333	111.013
SPF	69.9719	151.938
SPF	70.1667	73.05
SPF	70.3053	138.6
SPF	70.5	111.1
SPF	70.6386	93.3625
SPF	70.8333	94.3375
SPF	70.9719	166.3
SPF	71.1667	59.8625
SPF	71.3053	194.625
SPF	71.5	168.875
SPF	71.6386	100.888
SPF	71.8333	127.675
SPF	71.9719	156.613
SPF	72.1667	128.95
SPF	72.3053	177.713
SPF	72.5	139.55
SPF	72.6386	255.333
SPF	72.8333	120.338
SPF	72.9719	188.387
SPF	73.1667	160.075
SPF	73.3053	96.25
SPF	73.5	64.95
SPF	73.6386	21.8
SPF	73.8333	40.925
SPF	73.9719	44.825
SPF	74.1667	32.3667
SPF	74.3053	12.2875
SPF	74.5	32.0625
SPF	74.6386	49.6
SPF	74.8333	61.6875
SPF	74.9719	83.6125
SPF	75.1667	37.05
SPF	75.3053	39.0625
SPF	75.5	39.2875
SPF	75.6386	92.2
SPF	75.8333	100.213
SPF	75.9719	50.6
SPF	76.1667	84.6125
SPF	76.3053	70.375
SPF	76.5	74.8
SPF	76.6386	37.775
SPF	76.8333	23.4375
SPF	76.9719	44.85
SPF	77.1667	20.8375
SPF	77.3053	78.1375
SPF	77.5	25.675
SPF	77.6386	31.4375
SPF	77.8333	47.0875
SPF	77.9719	49.4625
SPF	78.1667	77.775
SPF	78.3053	47.85
SPF	78.5	62.8125
SPF	78.6386	27.05
SPF	78.8333	24.4125
SPF	78.9719	63.3
SPF	79.1667	79.55
SPF	79.3053	138.3
SPF	79.5	68.5
SPF	79.6386	41.2625
SPF	79.8333	76.9875
SPF	79.9719	25.1625
SPF	80.1667	93.6125
SPF	80.3053	16.025
SPF	80.5	35.3625
SPF	80.6386	80.7875
SPF	80.8333	46.5625
SPF	80.9719	84.6625
SPF	81.1667	49.575
SPF	81.3053	24.3
SPF	81.5	42.5
SPF	81.6386	34.375
SPF	81.8333	29.65
SPF	81.9719	20.525
SPF	82.1667	21.625
SPF	82.3053	69.7875
SPF	82.5	45.25
SPF	82.6386	42.2
SPF	82.8333	74.8
SPF	82.9719	45.025
SPF	83.1667	88.4625
SPF	83.3053	64.425
SPF	83.5	38.5
SPF	83.6386	29
SPF	83.8333	57.9
SPF	83.9719	45.0875
SPF	84.1667	41.075
SPF	84.3053	41.5875
SPF	84.5	31.95
SPF	84.6386	49.3
SPF	84.8333	53.275
SPF	84.9719	88.15
SPF	85.1667	87.175
SPF	85.3053	136.238
SPF	85.5	141.162
SPF	85.6386	180.65
SPF	85.8333	149.188
SPF	85.9719	157.475
SPF	86.1667	152.562
SPF	86.3053	164.6
SPF	86.5	154.55
SPF	86.6386	128.012
SPF	86.8333	124.487
SPF	86.9719	144.533
SPF	87.1667	156.137
SPF	87.3053	70.7375
SPF	87.5	207.588
SPF	87.6386	107.987
SPF	87.8333	139.45
SPF	87.9719	71.9125
SPF	88.1667	90.375
SPF	88.3053	100.675
SPF	88.5	151.55
SPF	88.6386	184.787
SPF	88.8333	198.887
SPF	88.9719	194.825
SPF	89.1667	150.275
SPF	89.3053	116.725
SPF	89.5	150.517
SPF	89.6386	174.95
SPF	89.8333	149.525
SPF	89.9719	165.05
SPF	90.1667	165.5
SPF	90.3053	145.075
SPF	90.5	154.363
SPF	90.6386	109.183
SPF	90.8333	202.5
SPF	90.9719	165.825
SPF	91.1667	154.3
SPF	91.3053	122.817
SPF	91.5	162.575
SPF	91.6386	227.988
SPF	91.8333	86.8167
SPF	91.9719	288.45
SPF	92.1667	53.5375
SPF	92.3053	266.817
SPF	92.5	37.8333
SPF	92.6386	284.962
SPF	92.8333	31.3167
SPF	92.9719	213.15
SPF	93.1667	81.8333
SPF	93.3053	106.838
SPF	93.5	124.333
SPF	93.6386	108.7
SPF	93.8333	96.2
SPF	93.9719	110.162
SPF	94.1667	73.2
SPF	94.3053	61.575
SPF	94.5	55.3667
SPF	94.6386	75.9375
SPF	94.8333	93.95
SPF	94.9719	106.45
SPF	95.1667	57.6
SPF	95.3053	116.275
SPF	95.5	145.883
SPF	95.6386	153.637
SPF	95.8333	135.55
SPF	95.9719	252.383
SPF	96.1667	80.5
SPF	96.3053	239.4
SPF	96.5	133.15
SPF	96.6386	200.68
SPF	96.8333	146.05
SPF	96.9719	168.62
SPF	97.1667	119.667
SPF	97.3053	106.74
SPF	97.5	81.725
SPF	97.6386	147.713
SPF	97.8333	6.7
SPF	97.9719	81.7
SPF	98.1667	28.4167
SPF	98.3053	19.2
SPF	98.5	72.7125
SPF	98.6386	23.71
SPF	98.8333	32.6167
SPF	98.9719	63.6
SPF	99.1667	33.25
SPF	99.3053	84.43
SPF	99.5	53.0875
SPF	99.6386	123.88
SPF	99.8333	97.925
SPF	99.9719	40.92
SPF	100.167	27.4375
SPF	100.305	38.81
SPF	100.5	33.75
SPF	100.639	22.25
SPF	100.833	37.35
SPF	100.972	49.14
SPF	101.167	64.7875
SPF	101.305	61.85
SPF	101.5	60.4875
SPF	101.639	53.19
SPF	101.833	14.2125
SPF	101.972	48.53
SPF	102.167	9.7
SPF	102.305	30.49
SPF	102.5	59.425
SPF	102.639	75.35
SPF	102.833	100.275
SPF	102.972	127.56
SPF	103.167	64.85
SPF	103.305	48.54
SPF	103.5	8.9375
SPF	103.639	27.17
SPF	103.833	39.9375
SPF	103.972	57.4
SPF	104.167	100.45
SPF	104.305	48.09
SPF	104.5	69.225
SPF	104.639	54.26
SPF	104.833	57.6875
SPF	104.972	102.68
SPF	105.167	67.1
SPF	105.305	18.87
SPF	105.5	28
SPF	105.639	54.34
SPF	105.833	31.8625
SPF	105.972	33.27
SPF	106.167	51.05
SPF	106.305	56.71
SPF	106.5	44.775
SPF	106.639	43.3375
SPF	106.833	64.1875
SPF	106.972	67.86
SPF	107.167	55.4
SPF	107.305	84.01
SPF	107.5	17.4875
SPF	107.639	32.45
SPF	107.833	52.7833
SPF	107.972	43.51
SPF	108.167	81.275
SPF	108.305	52.12
SPF	108.5	29.7625
SPF	108.639	64.22
SPF	108.833	15.1125
SPF	108.972	45.37
SPF	109.167	83.4833
SPF	109.305	113.53
SPF	109.5	236.137
SPF	109.639	163.47
SPF	109.833	149.787
SPF	109.972	244.79
SPF	110.167	165.65
SPF	110.305	182.05
SPF	110.5	159.425
SPF	110.639	133.06
SPF	110.833	133.525
SPF	110.972	169.81
SPF	111.167	121.787
SPF	111.305	159.13
SPF	111.5	111.388
SPF	111.639	104.77
SPF	111.833	152.083
SPF	111.972	110.88
SPF	112.167	110.8
SPF	112.305	128.9
SPF	112.5	127.287
SPF	112.639	91.1
SPF	112.833	182.017
SPF	112.972	128.88
SPF	113.167	167.363
SPF	113.305	105.06
SPF	113.5	92.7375
SPF	113.639	79.91
SPF	113.833	155.733
SPF	113.972	124.09
SPF	114.167	172.583
SPF	114.305	220.175
SPF	114.5	170.3
SPF	114.639	198.537
SPF	114.833	131.412
SPF	114.972	206.76
SPF	115.167	115.975
SPF	115.305	163.762
SPF	115.5	63.975
SPF	115.639	191.16
SPF	115.833	109.713
SPF	115.972	109.925
SPF	116.167	116.912
SPF	116.305	100.2
SPF	116.5	149.667
SPF	116.639	95.9875
SPF	116.833	65.5625
SPF	116.972	183.9
SPF	117.167	81.3625
SPF	117.305	166.61
SPF	117.5	23.9
SPF	117.639	113.18
SPF	117.833	64.875
SPF	117.972	55.24
SPF	118.167	26.625
SPF	118.305	90.35
SPF	118.5	40.9833
SPF	118.639	66.675
SPF	118.833	73.4875
SPF	118.972	101.6
SPF	119.167	86.225
SPF	119.305	120.29
SPF	119.5	59.05
SPF	119.639	147.633
SPF	119.833	73.525
SPF	119.972	135.675
SPF	120.167	136.5
SPF	120.305	143.94
SPF	120.5	146.283
SPF	120.639	155.67
SPF	120.833	172.037
SPF	120.972	216.78
SPF	121.167	166.088
SPF	121.305	96.59
SPF	121.5	90.675
SPF	121.639	42.82
SPF	121.833	63.4667
SPF	121.972	41.44
SPF	122.167	16.1875
SPF	122.305	11.42
SPF	122.5	39.1125
SPF	122.639	49.61
SPF	122.833	40.8375
SPF	122.972	100.08
SPF	123.167	21.7625
SPF	123.305	62.9
SPF	123.5	39.8125
SPF	123.639	30.43
SPF	123.833	59.6
SPF	123.972	53.1
SPF	124.167	60.6625
SPF	124.305	34.66
SPF	124.5	41.625
SPF	124.639	59.28
SPF	124.833	16.675
SPF	124.972	50.38
SPF	125.167	106.112
SPF	125.305	8.16
SPF	125.5	84.8125
SPF	125.639	21.94
SPF	125.833	10.9875
SPF	125.972	74.04
SPF	126.167	11.125
SPF	126.305	35.52
SPF	126.5	13.8
SPF	126.639	45.66
SPF	126.833	48.0625
SPF	126.972	94.28
SPF	127.167	67.2875
SPF	127.305	57.03
SPF	127.5	102.75
SPF	127.639	43.86
SPF	127.833	83.1875
SPF	127.972	17.025
SPF	128.167	16.775
SPF	128.305	51.8
SPF	128.5	16.25
SPF	128.639	32.96
SPF	128.833	64.2125
SPF	128.972	22.8
SPF	129.167	80.2625
SPF	129.305	70.29
SPF	129.5	12.3625
SPF	129.639	66.84
SPF	129.833	43.4125
SPF	129.972	67.075
SPF	130.167	69.6125
SPF	130.305	33.06
SPF	130.5	48.9125
SPF	130.639	21.67
SPF	130.833	23.525
SPF	130.972	30.41
SPF	131.167	41.2875
SPF	131.305	71.35
SPF	131.5	66.9625
SPF	131.639	92.89
SPF	131.833	29.025
SPF	131.972	66.65
SPF	132.167	31.8875
SPF	132.305	36.96
SPF	132.5	53.2125
SPF	132.639	54.64
SPF	132.833	60.4333
SPF	132.972	73.44
SPF	133.167	49.425
SPF	133.305	76.0125
SPF	133.5	170.863
SPF	133.639	151.7
SPF	133.833	181.838
SPF	133.972	227.1
SPF	134.167	134.233
SPF	134.305	241.375
SPF	134.5	160.35
SPF	134.639	225.1
SPF	134.833	166.588
SPF	134.972	191.83
SPF	135.167	127.812
SPF	135.305	118.93
SPF	135.5	123.083
SPF	135.639	173.52
SPF	135.833	121.463
SPF	135.972	160.925
SPF	136.167	148.9
SPF	136.305	197.47
SPF	136.5	128.425
SPF	136.639	154.475
SPF	136.833	149.7
SPF	136.972	197.82
SPF	137.167	134.3
SPF	137.305	81.5625
SPF	137.5	147.45
SPF	137.639	164.44
SPF	137.833	181.35
SPF	137.972	145.34
SPF	138.167	117.933
SPF	138.305	123.15
SPF	138.5	191.683
SPF	138.639	123.588
SPF	138.833	144.55
SPF	138.972	171.93
SPF	139.167	112.812
SPF	139.305	180.53
SPF	139.5	66.1167
SPF	139.639	137.97
SPF	139.833	78.9125
SPF	139.972	140.26
SPF	140.167	99.55
SPF	140.305	213.65
SPF	140.5	150.15
SPF	140.639	253.48
SPF	140.833	105.55
SPF	140.972	171.575
SPF	141.167	21.95
SPF	141.305	148.62
SPF	141.5	98.3625
SPF	141.639	171.9
SPF	141.833	77.775
SPF	141.972	78.3125
SPF	142.167	30.0333
SPF	142.305	77.27
SPF	142.5	108.375
SPF	142.639	53.36
SPF	142.833	59.4375
SPF	142.972	45.83
SPF	143.167	104.888
SPF	143.305	60.11
SPF	143.5	73.7375
SPF	143.639	169.26
SPF	143.833	75.85
SPF	143.972	139.09

## Sheet: S6
sample	microbiota_daytime	asv	oligo_name	rel_ab
HOCE22_1_913_oligo_day	oligo_day	asv_001	*Bacteroides caecimuris* I48	0.312771
HOCE22_1_913_oligo_day	oligo_day	asv_002	*Enterocloster clostridioformis* YL32	0.308999
HOCE22_1_913_oligo_day	oligo_day	asv_003	*Akkermansia muciniphila* YL44	0.217437
HOCE22_1_913_oligo_day	oligo_day	asv_005	*Muribaculum intestinale* YL27	0.0568386
HOCE22_1_913_oligo_day	oligo_day	asv_006	Other	4.87341e-06
HOCE22_1_913_oligo_day	oligo_day	asv_007	*Blautia coccoides* YL58	0.0276176
HOCE22_1_913_oligo_day	oligo_day	asv_008	Other	0
HOCE22_1_913_oligo_day	oligo_day	asv_011	*Turicimonas caecimuris* YL45	0.0299228
HOCE22_1_913_oligo_day	oligo_day	asv_012	Other	0
HOCE22_1_913_oligo_day	oligo_day	asv_013	*Acutalibacter muris* KB18	0.0296645
HOCE22_1_913_oligo_day	oligo_day	asv_014	Other	4.87341e-06
HOCE22_1_913_oligo_day	oligo_day	asv_016	Other	0
HOCE22_1_913_oligo_day	oligo_day	asv_017	Other	0
HOCE22_1_913_oligo_day	oligo_day	asv_018	Other	4.87341e-06
HOCE22_1_913_oligo_day	oligo_day	asv_019	Other	0
HOCE22_1_913_oligo_day	oligo_day	asv_023	Other	0
HOCE22_1_913_oligo_day	oligo_day	asv_027	Other	0
HOCE22_1_913_oligo_day	oligo_day	asv_031	Other	0
HOCE22_1_913_oligo_day	oligo_day	asv_035	*Clostridium innocuum* I46	0.00536563
HOCE22_1_913_oligo_day	oligo_day	asv_036	Other	0
HOCE22_1_913_oligo_day	oligo_day	asv_041	Other	0
HOCE22_1_913_oligo_day	oligo_day	asv_043	*Bifidobacterium animalis* YL2	0.00203709
HOCE22_1_913_oligo_day	oligo_day	asv_046	*Flavonifractor plautii* YL31	0.00556544
HOCE22_1_913_oligo_day	oligo_day	asv_050	Other	0
HOCE22_1_913_oligo_day	oligo_day	asv_056	Other	0
HOCE22_1_913_oligo_day	oligo_day	asv_058	Other	0
HOCE22_1_913_oligo_day	oligo_day	asv_061	Other	0
HOCE22_1_913_oligo_day	oligo_day	asv_065	Other	0
HOCE22_1_913_oligo_day	oligo_day	asv_075	Other	0
HOCE22_1_913_oligo_day	oligo_day	asv_079	Other	0
HOCE22_1_913_oligo_day	oligo_day	asv_085	Other	0
HOCE22_1_913_oligo_day	oligo_day	asv_089	Other	4.87341e-06
HOCE22_1_913_oligo_day	oligo_day	asv_094	Other	0
HOCE22_1_913_oligo_day	oligo_day	asv_095	Other	0.00121348
HOCE22_1_913_oligo_day	oligo_day	asv_103	Other	0
HOCE22_1_913_oligo_day	oligo_day	asv_104	*Enterococcus faecalis* KB1	0.000872341
HOCE22_1_913_oligo_day	oligo_day	asv_111	Other	0
HOCE22_1_913_oligo_day	oligo_day	asv_114	*Limosilactobacillus reuteri* I49	0.00106728
HOCE22_1_913_oligo_day	oligo_day	asv_117	Other	0
HOCE22_1_913_oligo_day	oligo_day	asv_119	Other	0
HOCE22_1_913_oligo_day	oligo_day	asv_140	Other	0
HOCE22_1_913_oligo_day	oligo_day	asv_152	Other	0
HOCE22_1_913_oligo_day	oligo_day	asv_166	Other	0
HOCE22_1_913_oligo_day	oligo_day	asv_190	Other	0
HOCE22_1_913_oligo_day	oligo_day	asv_195	Other	0.000570189
HOCE22_1_913_oligo_day	oligo_day	asv_204	Other	0
HOCE22_1_913_oligo_day	oligo_day	asv_231	Other	4.87341e-06
HOCE22_1_913_oligo_day	oligo_day	asv_234	Other	0
HOCE22_1_913_oligo_day	oligo_day	asv_271	Other	0
HOCE22_1_913_oligo_day	oligo_day	asv_273	Other	4.87341e-06
HOCE22_1_913_oligo_day	oligo_day	asv_279	Other	9.74683e-06
HOCE22_1_913_oligo_day	oligo_day	asv_293	Other	9.74683e-06
HOCE22_1_913_oligo_day	oligo_day	asv_296	Other	0
HOCE22_1_913_oligo_day	oligo_day	asv_336	Other	0
HOCE22_1_913_oligo_day	oligo_day	asv_344	Other	0
HOCE22_1_913_oligo_day	oligo_day	asv_350	Other	0
HOCE22_1_913_oligo_day	oligo_day	asv_354	Other	0
HOCE22_1_913_oligo_day	oligo_day	asv_359	Other	9.74683e-06
HOCE22_1_914_oligo_day	oligo_day	asv_001	*Bacteroides caecimuris* I48	0.285058
HOCE22_1_914_oligo_day	oligo_day	asv_002	*Enterocloster clostridioformis* YL32	0.275789
HOCE22_1_914_oligo_day	oligo_day	asv_003	*Akkermansia muciniphila* YL44	0.206016
HOCE22_1_914_oligo_day	oligo_day	asv_005	*Muribaculum intestinale* YL27	0.0505768
HOCE22_1_914_oligo_day	oligo_day	asv_006	Other	4.87346e-06
HOCE22_1_914_oligo_day	oligo_day	asv_007	*Blautia coccoides* YL58	0.0944818
HOCE22_1_914_oligo_day	oligo_day	asv_008	Other	0
HOCE22_1_914_oligo_day	oligo_day	asv_011	*Turicimonas caecimuris* YL45	0.0274083
HOCE22_1_914_oligo_day	oligo_day	asv_012	Other	0
HOCE22_1_914_oligo_day	oligo_day	asv_013	*Acutalibacter muris* KB18	0.0273596
HOCE22_1_914_oligo_day	oligo_day	asv_014	Other	0
HOCE22_1_914_oligo_day	oligo_day	asv_016	Other	0
HOCE22_1_914_oligo_day	oligo_day	asv_017	Other	0
HOCE22_1_914_oligo_day	oligo_day	asv_018	Other	0
HOCE22_1_914_oligo_day	oligo_day	asv_019	Other	0
HOCE22_1_914_oligo_day	oligo_day	asv_023	Other	0
HOCE22_1_914_oligo_day	oligo_day	asv_027	Other	0
HOCE22_1_914_oligo_day	oligo_day	asv_031	Other	0
HOCE22_1_914_oligo_day	oligo_day	asv_035	*Clostridium innocuum* I46	0.0133825
HOCE22_1_914_oligo_day	oligo_day	asv_036	Other	0
HOCE22_1_914_oligo_day	oligo_day	asv_041	Other	0
HOCE22_1_914_oligo_day	oligo_day	asv_043	*Bifidobacterium animalis* YL2	0.00519998
HOCE22_1_914_oligo_day	oligo_day	asv_046	*Flavonifractor plautii* YL31	0.00710063
HOCE22_1_914_oligo_day	oligo_day	asv_050	Other	0
HOCE22_1_914_oligo_day	oligo_day	asv_056	Other	0
HOCE22_1_914_oligo_day	oligo_day	asv_058	Other	0
HOCE22_1_914_oligo_day	oligo_day	asv_061	Other	0
HOCE22_1_914_oligo_day	oligo_day	asv_065	Other	0
HOCE22_1_914_oligo_day	oligo_day	asv_075	Other	0
HOCE22_1_914_oligo_day	oligo_day	asv_079	Other	0
HOCE22_1_914_oligo_day	oligo_day	asv_085	Other	0
HOCE22_1_914_oligo_day	oligo_day	asv_089	Other	0
HOCE22_1_914_oligo_day	oligo_day	asv_094	Other	0
HOCE22_1_914_oligo_day	oligo_day	asv_095	Other	0.00344554
HOCE22_1_914_oligo_day	oligo_day	asv_103	Other	0
HOCE22_1_914_oligo_day	oligo_day	asv_104	*Enterococcus faecalis* KB1	0.00263654
HOCE22_1_914_oligo_day	oligo_day	asv_111	Other	0
HOCE22_1_914_oligo_day	oligo_day	asv_114	*Limosilactobacillus reuteri* I49	0.000453232
HOCE22_1_914_oligo_day	oligo_day	asv_117	Other	0
HOCE22_1_914_oligo_day	oligo_day	asv_119	Other	0
HOCE22_1_914_oligo_day	oligo_day	asv_140	Other	0
HOCE22_1_914_oligo_day	oligo_day	asv_152	Other	0
HOCE22_1_914_oligo_day	oligo_day	asv_166	Other	0
HOCE22_1_914_oligo_day	oligo_day	asv_190	Other	0
HOCE22_1_914_oligo_day	oligo_day	asv_195	Other	0.00106241
HOCE22_1_914_oligo_day	oligo_day	asv_204	Other	0
HOCE22_1_914_oligo_day	oligo_day	asv_231	Other	0
HOCE22_1_914_oligo_day	oligo_day	asv_234	Other	0
HOCE22_1_914_oligo_day	oligo_day	asv_271	Other	0
HOCE22_1_914_oligo_day	oligo_day	asv_273	Other	0
HOCE22_1_914_oligo_day	oligo_day	asv_279	Other	9.74692e-06
HOCE22_1_914_oligo_day	oligo_day	asv_293	Other	0
HOCE22_1_914_oligo_day	oligo_day	asv_296	Other	1.46204e-05
HOCE22_1_914_oligo_day	oligo_day	asv_336	Other	0
HOCE22_1_914_oligo_day	oligo_day	asv_344	Other	0
HOCE22_1_914_oligo_day	oligo_day	asv_350	Other	0
HOCE22_1_914_oligo_day	oligo_day	asv_354	Other	0
HOCE22_1_914_oligo_day	oligo_day	asv_359	Other	0
HOCE22_1_915_oligo_day	oligo_day	asv_001	*Bacteroides caecimuris* I48	0.294541
HOCE22_1_915_oligo_day	oligo_day	asv_002	*Enterocloster clostridioformis* YL32	0.285642
HOCE22_1_915_oligo_day	oligo_day	asv_003	*Akkermansia muciniphila* YL44	0.225343
HOCE22_1_915_oligo_day	oligo_day	asv_005	*Muribaculum intestinale* YL27	0.0636032
HOCE22_1_915_oligo_day	oligo_day	asv_006	Other	4.87344e-06
HOCE22_1_915_oligo_day	oligo_day	asv_007	*Blautia coccoides* YL58	0.0438317
HOCE22_1_915_oligo_day	oligo_day	asv_008	Other	4.87344e-06
HOCE22_1_915_oligo_day	oligo_day	asv_011	*Turicimonas caecimuris* YL45	0.0344698
HOCE22_1_915_oligo_day	oligo_day	asv_012	Other	0
HOCE22_1_915_oligo_day	oligo_day	asv_013	*Acutalibacter muris* KB18	0.0279345
HOCE22_1_915_oligo_day	oligo_day	asv_014	Other	4.87344e-06
HOCE22_1_915_oligo_day	oligo_day	asv_016	Other	0
HOCE22_1_915_oligo_day	oligo_day	asv_017	Other	0
HOCE22_1_915_oligo_day	oligo_day	asv_018	Other	4.87344e-06
HOCE22_1_915_oligo_day	oligo_day	asv_019	Other	0
HOCE22_1_915_oligo_day	oligo_day	asv_023	Other	0
HOCE22_1_915_oligo_day	oligo_day	asv_027	Other	4.87344e-06
HOCE22_1_915_oligo_day	oligo_day	asv_031	Other	0
HOCE22_1_915_oligo_day	oligo_day	asv_035	*Clostridium innocuum* I46	0.00958605
HOCE22_1_915_oligo_day	oligo_day	asv_036	Other	4.87344e-06
HOCE22_1_915_oligo_day	oligo_day	asv_041	Other	0
HOCE22_1_915_oligo_day	oligo_day	asv_043	*Bifidobacterium animalis* YL2	0.00210532
HOCE22_1_915_oligo_day	oligo_day	asv_046	*Flavonifractor plautii* YL31	0.00712496
HOCE22_1_915_oligo_day	oligo_day	asv_050	Other	0
HOCE22_1_915_oligo_day	oligo_day	asv_056	Other	4.87344e-06
HOCE22_1_915_oligo_day	oligo_day	asv_058	Other	0
HOCE22_1_915_oligo_day	oligo_day	asv_061	Other	0
HOCE22_1_915_oligo_day	oligo_day	asv_065	Other	0
HOCE22_1_915_oligo_day	oligo_day	asv_075	Other	0
HOCE22_1_915_oligo_day	oligo_day	asv_079	Other	0
HOCE22_1_915_oligo_day	oligo_day	asv_085	Other	0
HOCE22_1_915_oligo_day	oligo_day	asv_089	Other	4.87344e-06
HOCE22_1_915_oligo_day	oligo_day	asv_094	Other	0
HOCE22_1_915_oligo_day	oligo_day	asv_095	Other	0.00262678
HOCE22_1_915_oligo_day	oligo_day	asv_103	Other	0
HOCE22_1_915_oligo_day	oligo_day	asv_104	*Enterococcus faecalis* KB1	0.00200786
HOCE22_1_915_oligo_day	oligo_day	asv_111	Other	0
HOCE22_1_915_oligo_day	oligo_day	asv_114	*Limosilactobacillus reuteri* I49	0.000565319
HOCE22_1_915_oligo_day	oligo_day	asv_117	Other	0
HOCE22_1_915_oligo_day	oligo_day	asv_119	Other	0
HOCE22_1_915_oligo_day	oligo_day	asv_140	Other	0
HOCE22_1_915_oligo_day	oligo_day	asv_152	Other	0
HOCE22_1_915_oligo_day	oligo_day	asv_166	Other	4.87344e-06
HOCE22_1_915_oligo_day	oligo_day	asv_190	Other	0
HOCE22_1_915_oligo_day	oligo_day	asv_195	Other	0.000526331
HOCE22_1_915_oligo_day	oligo_day	asv_204	Other	4.87344e-06
HOCE22_1_915_oligo_day	oligo_day	asv_231	Other	1.46203e-05
HOCE22_1_915_oligo_day	oligo_day	asv_234	Other	0
HOCE22_1_915_oligo_day	oligo_day	asv_271	Other	0
HOCE22_1_915_oligo_day	oligo_day	asv_273	Other	9.74687e-06
HOCE22_1_915_oligo_day	oligo_day	asv_279	Other	4.87344e-06
HOCE22_1_915_oligo_day	oligo_day	asv_293	Other	4.87344e-06
HOCE22_1_915_oligo_day	oligo_day	asv_296	Other	4.87344e-06
HOCE22_1_915_oligo_day	oligo_day	asv_336	Other	0
HOCE22_1_915_oligo_day	oligo_day	asv_344	Other	0
HOCE22_1_915_oligo_day	oligo_day	asv_350	Other	0
HOCE22_1_915_oligo_day	oligo_day	asv_354	Other	4.87344e-06
HOCE22_1_915_oligo_day	oligo_day	asv_359	Other	0
HOCE22_1_916_oligo_day	oligo_day	asv_001	*Bacteroides caecimuris* I48	0.308719
HOCE22_1_916_oligo_day	oligo_day	asv_002	*Enterocloster clostridioformis* YL32	0.287914
HOCE22_1_916_oligo_day	oligo_day	asv_003	*Akkermansia muciniphila* YL44	0.223901
HOCE22_1_916_oligo_day	oligo_day	asv_005	*Muribaculum intestinale* YL27	0.0611034
HOCE22_1_916_oligo_day	oligo_day	asv_006	Other	0
HOCE22_1_916_oligo_day	oligo_day	asv_007	*Blautia coccoides* YL58	0.0333247
HOCE22_1_916_oligo_day	oligo_day	asv_008	Other	0
HOCE22_1_916_oligo_day	oligo_day	asv_011	*Turicimonas caecimuris* YL45	0.0340557
HOCE22_1_916_oligo_day	oligo_day	asv_012	Other	4.87346e-06
HOCE22_1_916_oligo_day	oligo_day	asv_013	*Acutalibacter muris* KB18	0.026843
HOCE22_1_916_oligo_day	oligo_day	asv_014	Other	0
HOCE22_1_916_oligo_day	oligo_day	asv_016	Other	0
HOCE22_1_916_oligo_day	oligo_day	asv_017	Other	0
HOCE22_1_916_oligo_day	oligo_day	asv_018	Other	0
HOCE22_1_916_oligo_day	oligo_day	asv_019	Other	0
HOCE22_1_916_oligo_day	oligo_day	asv_023	Other	0
HOCE22_1_916_oligo_day	oligo_day	asv_027	Other	0
HOCE22_1_916_oligo_day	oligo_day	asv_031	Other	0
HOCE22_1_916_oligo_day	oligo_day	asv_035	*Clostridium innocuum* I46	0.00850419
HOCE22_1_916_oligo_day	oligo_day	asv_036	Other	0
HOCE22_1_916_oligo_day	oligo_day	asv_041	Other	0
HOCE22_1_916_oligo_day	oligo_day	asv_043	*Bifidobacterium animalis* YL2	0.00171546
HOCE22_1_916_oligo_day	oligo_day	asv_046	*Flavonifractor plautii* YL31	0.00834336
HOCE22_1_916_oligo_day	oligo_day	asv_050	Other	0
HOCE22_1_916_oligo_day	oligo_day	asv_056	Other	0
HOCE22_1_916_oligo_day	oligo_day	asv_058	Other	0
HOCE22_1_916_oligo_day	oligo_day	asv_061	Other	0
HOCE22_1_916_oligo_day	oligo_day	asv_065	Other	4.87346e-06
HOCE22_1_916_oligo_day	oligo_day	asv_075	Other	0
HOCE22_1_916_oligo_day	oligo_day	asv_079	Other	0
HOCE22_1_916_oligo_day	oligo_day	asv_085	Other	0
HOCE22_1_916_oligo_day	oligo_day	asv_089	Other	0
HOCE22_1_916_oligo_day	oligo_day	asv_094	Other	0
HOCE22_1_916_oligo_day	oligo_day	asv_095	Other	0.00231002
HOCE22_1_916_oligo_day	oligo_day	asv_103	Other	0
HOCE22_1_916_oligo_day	oligo_day	asv_104	*Enterococcus faecalis* KB1	0.0021297
HOCE22_1_916_oligo_day	oligo_day	asv_111	Other	0
HOCE22_1_916_oligo_day	oligo_day	asv_114	*Limosilactobacillus reuteri* I49	0.000389877
HOCE22_1_916_oligo_day	oligo_day	asv_117	Other	0
HOCE22_1_916_oligo_day	oligo_day	asv_119	Other	0
HOCE22_1_916_oligo_day	oligo_day	asv_140	Other	0
HOCE22_1_916_oligo_day	oligo_day	asv_152	Other	0
HOCE22_1_916_oligo_day	oligo_day	asv_166	Other	0
HOCE22_1_916_oligo_day	oligo_day	asv_190	Other	0
HOCE22_1_916_oligo_day	oligo_day	asv_195	Other	0.000657917
HOCE22_1_916_oligo_day	oligo_day	asv_204	Other	0
HOCE22_1_916_oligo_day	oligo_day	asv_231	Other	9.74692e-06
HOCE22_1_916_oligo_day	oligo_day	asv_234	Other	0
HOCE22_1_916_oligo_day	oligo_day	asv_271	Other	0
HOCE22_1_916_oligo_day	oligo_day	asv_273	Other	9.74692e-06
HOCE22_1_916_oligo_day	oligo_day	asv_279	Other	1.94938e-05
HOCE22_1_916_oligo_day	oligo_day	asv_293	Other	4.87346e-06
HOCE22_1_916_oligo_day	oligo_day	asv_296	Other	1.46204e-05
HOCE22_1_916_oligo_day	oligo_day	asv_336	Other	4.87346e-06
HOCE22_1_916_oligo_day	oligo_day	asv_344	Other	4.87346e-06
HOCE22_1_916_oligo_day	oligo_day	asv_350	Other	4.87346e-06
HOCE22_1_916_oligo_day	oligo_day	asv_354	Other	4.87346e-06
HOCE22_1_916_oligo_day	oligo_day	asv_359	Other	0
HOCE22_1_917_oligo_day	oligo_day	asv_001	*Bacteroides caecimuris* I48	0.282497
HOCE22_1_917_oligo_day	oligo_day	asv_002	*Enterocloster clostridioformis* YL32	0.290178
HOCE22_1_917_oligo_day	oligo_day	asv_003	*Akkermansia muciniphila* YL44	0.229879
HOCE22_1_917_oligo_day	oligo_day	asv_005	*Muribaculum intestinale* YL27	0.0555569
HOCE22_1_917_oligo_day	oligo_day	asv_006	Other	0
HOCE22_1_917_oligo_day	oligo_day	asv_007	*Blautia coccoides* YL58	0.0554448
HOCE22_1_917_oligo_day	oligo_day	asv_008	Other	0
HOCE22_1_917_oligo_day	oligo_day	asv_011	*Turicimonas caecimuris* YL45	0.0306391
HOCE22_1_917_oligo_day	oligo_day	asv_012	Other	0
HOCE22_1_917_oligo_day	oligo_day	asv_013	*Acutalibacter muris* KB18	0.0323985
HOCE22_1_917_oligo_day	oligo_day	asv_014	Other	4.87341e-06
HOCE22_1_917_oligo_day	oligo_day	asv_016	Other	0
HOCE22_1_917_oligo_day	oligo_day	asv_017	Other	0
HOCE22_1_917_oligo_day	oligo_day	asv_018	Other	4.87341e-06
HOCE22_1_917_oligo_day	oligo_day	asv_019	Other	0
HOCE22_1_917_oligo_day	oligo_day	asv_023	Other	0
HOCE22_1_917_oligo_day	oligo_day	asv_027	Other	4.87341e-06
HOCE22_1_917_oligo_day	oligo_day	asv_031	Other	0
HOCE22_1_917_oligo_day	oligo_day	asv_035	*Clostridium innocuum* I46	0.00824581
HOCE22_1_917_oligo_day	oligo_day	asv_036	Other	0
HOCE22_1_917_oligo_day	oligo_day	asv_041	Other	0
HOCE22_1_917_oligo_day	oligo_day	asv_043	*Bifidobacterium animalis* YL2	0.00268038
HOCE22_1_917_oligo_day	oligo_day	asv_046	*Flavonifractor plautii* YL31	0.0062331
HOCE22_1_917_oligo_day	oligo_day	asv_050	Other	0
HOCE22_1_917_oligo_day	oligo_day	asv_056	Other	0
HOCE22_1_917_oligo_day	oligo_day	asv_058	Other	0
HOCE22_1_917_oligo_day	oligo_day	asv_061	Other	0
HOCE22_1_917_oligo_day	oligo_day	asv_065	Other	0
HOCE22_1_917_oligo_day	oligo_day	asv_075	Other	0
HOCE22_1_917_oligo_day	oligo_day	asv_079	Other	0
HOCE22_1_917_oligo_day	oligo_day	asv_085	Other	0
HOCE22_1_917_oligo_day	oligo_day	asv_089	Other	0
HOCE22_1_917_oligo_day	oligo_day	asv_094	Other	0
HOCE22_1_917_oligo_day	oligo_day	asv_095	Other	0.00221253
HOCE22_1_917_oligo_day	oligo_day	asv_103	Other	4.87341e-06
HOCE22_1_917_oligo_day	oligo_day	asv_104	*Enterococcus faecalis* KB1	0.00260728
HOCE22_1_917_oligo_day	oligo_day	asv_111	Other	0
HOCE22_1_917_oligo_day	oligo_day	asv_114	*Limosilactobacillus reuteri* I49	0.000755379
HOCE22_1_917_oligo_day	oligo_day	asv_117	Other	0
HOCE22_1_917_oligo_day	oligo_day	asv_119	Other	0
HOCE22_1_917_oligo_day	oligo_day	asv_140	Other	0
HOCE22_1_917_oligo_day	oligo_day	asv_152	Other	0
HOCE22_1_917_oligo_day	oligo_day	asv_166	Other	0
HOCE22_1_917_oligo_day	oligo_day	asv_190	Other	0
HOCE22_1_917_oligo_day	oligo_day	asv_195	Other	0.000609177
HOCE22_1_917_oligo_day	oligo_day	asv_204	Other	0
HOCE22_1_917_oligo_day	oligo_day	asv_231	Other	4.87341e-06
HOCE22_1_917_oligo_day	oligo_day	asv_234	Other	0
HOCE22_1_917_oligo_day	oligo_day	asv_271	Other	4.87341e-06
HOCE22_1_917_oligo_day	oligo_day	asv_273	Other	0
HOCE22_1_917_oligo_day	oligo_day	asv_279	Other	9.74683e-06
HOCE22_1_917_oligo_day	oligo_day	asv_293	Other	9.74683e-06
HOCE22_1_917_oligo_day	oligo_day	asv_296	Other	9.74683e-06
HOCE22_1_917_oligo_day	oligo_day	asv_336	Other	0
HOCE22_1_917_oligo_day	oligo_day	asv_344	Other	0
HOCE22_1_917_oligo_day	oligo_day	asv_350	Other	0
HOCE22_1_917_oligo_day	oligo_day	asv_354	Other	0
HOCE22_1_917_oligo_day	oligo_day	asv_359	Other	4.87341e-06
HOCE22_1_918_oligo_day	oligo_day	asv_001	*Bacteroides caecimuris* I48	0.296518
HOCE22_1_918_oligo_day	oligo_day	asv_002	*Enterocloster clostridioformis* YL32	0.23722
HOCE22_1_918_oligo_day	oligo_day	asv_003	*Akkermansia muciniphila* YL44	0.206376
HOCE22_1_918_oligo_day	oligo_day	asv_005	*Muribaculum intestinale* YL27	0.0697034
HOCE22_1_918_oligo_day	oligo_day	asv_006	Other	0
HOCE22_1_918_oligo_day	oligo_day	asv_007	*Blautia coccoides* YL58	0.0936656
HOCE22_1_918_oligo_day	oligo_day	asv_008	Other	0
HOCE22_1_918_oligo_day	oligo_day	asv_011	*Turicimonas caecimuris* YL45	0.0376856
HOCE22_1_918_oligo_day	oligo_day	asv_012	Other	0
HOCE22_1_918_oligo_day	oligo_day	asv_013	*Acutalibacter muris* KB18	0.0228462
HOCE22_1_918_oligo_day	oligo_day	asv_014	Other	0
HOCE22_1_918_oligo_day	oligo_day	asv_016	Other	4.87334e-06
HOCE22_1_918_oligo_day	oligo_day	asv_017	Other	0
HOCE22_1_918_oligo_day	oligo_day	asv_018	Other	4.87334e-06
HOCE22_1_918_oligo_day	oligo_day	asv_019	Other	9.74668e-06
HOCE22_1_918_oligo_day	oligo_day	asv_023	Other	0
HOCE22_1_918_oligo_day	oligo_day	asv_027	Other	4.87334e-06
HOCE22_1_918_oligo_day	oligo_day	asv_031	Other	0
HOCE22_1_918_oligo_day	oligo_day	asv_035	*Clostridium innocuum* I46	0.0149027
HOCE22_1_918_oligo_day	oligo_day	asv_036	Other	0
HOCE22_1_918_oligo_day	oligo_day	asv_041	Other	0
HOCE22_1_918_oligo_day	oligo_day	asv_043	*Bifidobacterium animalis* YL2	0.0048636
HOCE22_1_918_oligo_day	oligo_day	asv_046	*Flavonifractor plautii* YL31	0.00763165
HOCE22_1_918_oligo_day	oligo_day	asv_050	Other	0
HOCE22_1_918_oligo_day	oligo_day	asv_056	Other	0
HOCE22_1_918_oligo_day	oligo_day	asv_058	Other	0
HOCE22_1_918_oligo_day	oligo_day	asv_061	Other	0
HOCE22_1_918_oligo_day	oligo_day	asv_065	Other	0
HOCE22_1_918_oligo_day	oligo_day	asv_075	Other	0
HOCE22_1_918_oligo_day	oligo_day	asv_079	Other	4.87334e-06
HOCE22_1_918_oligo_day	oligo_day	asv_085	Other	0
HOCE22_1_918_oligo_day	oligo_day	asv_089	Other	0
HOCE22_1_918_oligo_day	oligo_day	asv_094	Other	0
HOCE22_1_918_oligo_day	oligo_day	asv_095	Other	0.00388893
HOCE22_1_918_oligo_day	oligo_day	asv_103	Other	0
HOCE22_1_918_oligo_day	oligo_day	asv_104	*Enterococcus faecalis* KB1	0.00311894
HOCE22_1_918_oligo_day	oligo_day	asv_111	Other	0
HOCE22_1_918_oligo_day	oligo_day	asv_114	*Limosilactobacillus reuteri* I49	0.000628661
HOCE22_1_918_oligo_day	oligo_day	asv_117	Other	0
HOCE22_1_918_oligo_day	oligo_day	asv_119	Other	4.87334e-06
HOCE22_1_918_oligo_day	oligo_day	asv_140	Other	0
HOCE22_1_918_oligo_day	oligo_day	asv_152	Other	0
HOCE22_1_918_oligo_day	oligo_day	asv_166	Other	0
HOCE22_1_918_oligo_day	oligo_day	asv_190	Other	0
HOCE22_1_918_oligo_day	oligo_day	asv_195	Other	0.000857708
HOCE22_1_918_oligo_day	oligo_day	asv_204	Other	0
HOCE22_1_918_oligo_day	oligo_day	asv_231	Other	9.74668e-06
HOCE22_1_918_oligo_day	oligo_day	asv_234	Other	4.87334e-06
HOCE22_1_918_oligo_day	oligo_day	asv_271	Other	0
HOCE22_1_918_oligo_day	oligo_day	asv_273	Other	1.94934e-05
HOCE22_1_918_oligo_day	oligo_day	asv_279	Other	9.74668e-06
HOCE22_1_918_oligo_day	oligo_day	asv_293	Other	9.74668e-06
HOCE22_1_918_oligo_day	oligo_day	asv_296	Other	0
HOCE22_1_918_oligo_day	oligo_day	asv_336	Other	4.87334e-06
HOCE22_1_918_oligo_day	oligo_day	asv_344	Other	0
HOCE22_1_918_oligo_day	oligo_day	asv_350	Other	0
HOCE22_1_918_oligo_day	oligo_day	asv_354	Other	0
HOCE22_1_918_oligo_day	oligo_day	asv_359	Other	0
HOCE22_1_919_oligo_day	oligo_day	asv_001	*Bacteroides caecimuris* I48	0.299216
HOCE22_1_919_oligo_day	oligo_day	asv_002	*Enterocloster clostridioformis* YL32	0.256403
HOCE22_1_919_oligo_day	oligo_day	asv_003	*Akkermansia muciniphila* YL44	0.229793
HOCE22_1_919_oligo_day	oligo_day	asv_005	*Muribaculum intestinale* YL27	0.0636133
HOCE22_1_919_oligo_day	oligo_day	asv_006	Other	4.87346e-06
HOCE22_1_919_oligo_day	oligo_day	asv_007	*Blautia coccoides* YL58	0.0572485
HOCE22_1_919_oligo_day	oligo_day	asv_008	Other	4.87346e-06
HOCE22_1_919_oligo_day	oligo_day	asv_011	*Turicimonas caecimuris* YL45	0.033929
HOCE22_1_919_oligo_day	oligo_day	asv_012	Other	0
HOCE22_1_919_oligo_day	oligo_day	asv_013	*Acutalibacter muris* KB18	0.0304591
HOCE22_1_919_oligo_day	oligo_day	asv_014	Other	0
HOCE22_1_919_oligo_day	oligo_day	asv_016	Other	0
HOCE22_1_919_oligo_day	oligo_day	asv_017	Other	0
HOCE22_1_919_oligo_day	oligo_day	asv_018	Other	0
HOCE22_1_919_oligo_day	oligo_day	asv_019	Other	0
HOCE22_1_919_oligo_day	oligo_day	asv_023	Other	4.87346e-06
HOCE22_1_919_oligo_day	oligo_day	asv_027	Other	0
HOCE22_1_919_oligo_day	oligo_day	asv_031	Other	0
HOCE22_1_919_oligo_day	oligo_day	asv_035	*Clostridium innocuum* I46	0.0107509
HOCE22_1_919_oligo_day	oligo_day	asv_036	Other	0
HOCE22_1_919_oligo_day	oligo_day	asv_041	Other	0
HOCE22_1_919_oligo_day	oligo_day	asv_043	*Bifidobacterium animalis* YL2	0.00467852
HOCE22_1_919_oligo_day	oligo_day	asv_046	*Flavonifractor plautii* YL31	0.0065743
HOCE22_1_919_oligo_day	oligo_day	asv_050	Other	0
HOCE22_1_919_oligo_day	oligo_day	asv_056	Other	0
HOCE22_1_919_oligo_day	oligo_day	asv_058	Other	0
HOCE22_1_919_oligo_day	oligo_day	asv_061	Other	0
HOCE22_1_919_oligo_day	oligo_day	asv_065	Other	0
HOCE22_1_919_oligo_day	oligo_day	asv_075	Other	0
HOCE22_1_919_oligo_day	oligo_day	asv_079	Other	0
HOCE22_1_919_oligo_day	oligo_day	asv_085	Other	0
HOCE22_1_919_oligo_day	oligo_day	asv_089	Other	0
HOCE22_1_919_oligo_day	oligo_day	asv_094	Other	0
HOCE22_1_919_oligo_day	oligo_day	asv_095	Other	0.00273888
HOCE22_1_919_oligo_day	oligo_day	asv_103	Other	0
HOCE22_1_919_oligo_day	oligo_day	asv_104	*Enterococcus faecalis* KB1	0.00262192
HOCE22_1_919_oligo_day	oligo_day	asv_111	Other	0
HOCE22_1_919_oligo_day	oligo_day	asv_114	*Limosilactobacillus reuteri* I49	0.00119887
HOCE22_1_919_oligo_day	oligo_day	asv_117	Other	0
HOCE22_1_919_oligo_day	oligo_day	asv_119	Other	0
HOCE22_1_919_oligo_day	oligo_day	asv_140	Other	0
HOCE22_1_919_oligo_day	oligo_day	asv_152	Other	0
HOCE22_1_919_oligo_day	oligo_day	asv_166	Other	0
HOCE22_1_919_oligo_day	oligo_day	asv_190	Other	0
HOCE22_1_919_oligo_day	oligo_day	asv_195	Other	0.000721272
HOCE22_1_919_oligo_day	oligo_day	asv_204	Other	0
HOCE22_1_919_oligo_day	oligo_day	asv_231	Other	0
HOCE22_1_919_oligo_day	oligo_day	asv_234	Other	0
HOCE22_1_919_oligo_day	oligo_day	asv_271	Other	0
HOCE22_1_919_oligo_day	oligo_day	asv_273	Other	1.46204e-05
HOCE22_1_919_oligo_day	oligo_day	asv_279	Other	9.74692e-06
HOCE22_1_919_oligo_day	oligo_day	asv_293	Other	0
HOCE22_1_919_oligo_day	oligo_day	asv_296	Other	9.74692e-06
HOCE22_1_919_oligo_day	oligo_day	asv_336	Other	0
HOCE22_1_919_oligo_day	oligo_day	asv_344	Other	0
HOCE22_1_919_oligo_day	oligo_day	asv_350	Other	4.87346e-06
HOCE22_1_919_oligo_day	oligo_day	asv_354	Other	0
HOCE22_1_919_oligo_day	oligo_day	asv_359	Other	0
HOCE22_1_932_oligo_night	oligo_night	asv_001	*Bacteroides caecimuris* I48	0.278907
HOCE22_1_932_oligo_night	oligo_night	asv_002	*Enterocloster clostridioformis* YL32	0.289302
HOCE22_1_932_oligo_night	oligo_night	asv_003	*Akkermansia muciniphila* YL44	0.230255
HOCE22_1_932_oligo_night	oligo_night	asv_005	*Muribaculum intestinale* YL27	0.0593731
HOCE22_1_932_oligo_night	oligo_night	asv_006	Other	4.87344e-06
HOCE22_1_932_oligo_night	oligo_night	asv_007	*Blautia coccoides* YL58	0.0387974
HOCE22_1_932_oligo_night	oligo_night	asv_008	Other	9.74687e-06
HOCE22_1_932_oligo_night	oligo_night	asv_011	*Turicimonas caecimuris* YL45	0.035732
HOCE22_1_932_oligo_night	oligo_night	asv_012	Other	4.87344e-06
HOCE22_1_932_oligo_night	oligo_night	asv_013	*Acutalibacter muris* KB18	0.0316578
HOCE22_1_932_oligo_night	oligo_night	asv_014	Other	0
HOCE22_1_932_oligo_night	oligo_night	asv_016	Other	0
HOCE22_1_932_oligo_night	oligo_night	asv_017	Other	0
HOCE22_1_932_oligo_night	oligo_night	asv_018	Other	0
HOCE22_1_932_oligo_night	oligo_night	asv_019	Other	0
HOCE22_1_932_oligo_night	oligo_night	asv_023	Other	0
HOCE22_1_932_oligo_night	oligo_night	asv_027	Other	0
HOCE22_1_932_oligo_night	oligo_night	asv_031	Other	4.87344e-06
HOCE22_1_932_oligo_night	oligo_night	asv_035	*Clostridium innocuum* I46	0.00903535
HOCE22_1_932_oligo_night	oligo_night	asv_036	Other	0
HOCE22_1_932_oligo_night	oligo_night	asv_041	Other	0
HOCE22_1_932_oligo_night	oligo_night	asv_043	*Bifidobacterium animalis* YL2	0.0147665
HOCE22_1_932_oligo_night	oligo_night	asv_046	*Flavonifractor plautii* YL31	0.00694952
HOCE22_1_932_oligo_night	oligo_night	asv_050	Other	4.87344e-06
HOCE22_1_932_oligo_night	oligo_night	asv_056	Other	0
HOCE22_1_932_oligo_night	oligo_night	asv_058	Other	0
HOCE22_1_932_oligo_night	oligo_night	asv_061	Other	0
HOCE22_1_932_oligo_night	oligo_night	asv_065	Other	0
HOCE22_1_932_oligo_night	oligo_night	asv_075	Other	0
HOCE22_1_932_oligo_night	oligo_night	asv_079	Other	0
HOCE22_1_932_oligo_night	oligo_night	asv_085	Other	0
HOCE22_1_932_oligo_night	oligo_night	asv_089	Other	0
HOCE22_1_932_oligo_night	oligo_night	asv_094	Other	0
HOCE22_1_932_oligo_night	oligo_night	asv_095	Other	0.0024221
HOCE22_1_932_oligo_night	oligo_night	asv_103	Other	0
HOCE22_1_932_oligo_night	oligo_night	asv_104	*Enterococcus faecalis* KB1	0.00168134
HOCE22_1_932_oligo_night	oligo_night	asv_111	Other	0
HOCE22_1_932_oligo_night	oligo_night	asv_114	*Limosilactobacillus reuteri* I49	0.000443483
HOCE22_1_932_oligo_night	oligo_night	asv_117	Other	0
HOCE22_1_932_oligo_night	oligo_night	asv_119	Other	0
HOCE22_1_932_oligo_night	oligo_night	asv_140	Other	0
HOCE22_1_932_oligo_night	oligo_night	asv_152	Other	0
HOCE22_1_932_oligo_night	oligo_night	asv_166	Other	0
HOCE22_1_932_oligo_night	oligo_night	asv_190	Other	0
HOCE22_1_932_oligo_night	oligo_night	asv_195	Other	0.000618926
HOCE22_1_932_oligo_night	oligo_night	asv_204	Other	0
HOCE22_1_932_oligo_night	oligo_night	asv_231	Other	4.87344e-06
HOCE22_1_932_oligo_night	oligo_night	asv_234	Other	0
HOCE22_1_932_oligo_night	oligo_night	asv_271	Other	0
HOCE22_1_932_oligo_night	oligo_night	asv_273	Other	1.46203e-05
HOCE22_1_932_oligo_night	oligo_night	asv_279	Other	4.87344e-06
HOCE22_1_932_oligo_night	oligo_night	asv_293	Other	0
HOCE22_1_932_oligo_night	oligo_night	asv_296	Other	4.87344e-06
HOCE22_1_932_oligo_night	oligo_night	asv_336	Other	0
HOCE22_1_932_oligo_night	oligo_night	asv_344	Other	0
HOCE22_1_932_oligo_night	oligo_night	asv_350	Other	0
HOCE22_1_932_oligo_night	oligo_night	asv_354	Other	0
HOCE22_1_932_oligo_night	oligo_night	asv_359	Other	0
HOCE22_1_933_oligo_night	oligo_night	asv_001	*Bacteroides caecimuris* I48	0.285228
HOCE22_1_933_oligo_night	oligo_night	asv_002	*Enterocloster clostridioformis* YL32	0.288576
HOCE22_1_933_oligo_night	oligo_night	asv_003	*Akkermansia muciniphila* YL44	0.205437
HOCE22_1_933_oligo_night	oligo_night	asv_005	*Muribaculum intestinale* YL27	0.055532
HOCE22_1_933_oligo_night	oligo_night	asv_006	Other	0
HOCE22_1_933_oligo_night	oligo_night	asv_007	*Blautia coccoides* YL58	0.0526616
HOCE22_1_933_oligo_night	oligo_night	asv_008	Other	1.46201e-05
HOCE22_1_933_oligo_night	oligo_night	asv_011	*Turicimonas caecimuris* YL45	0.0315892
HOCE22_1_933_oligo_night	oligo_night	asv_012	Other	0
HOCE22_1_933_oligo_night	oligo_night	asv_013	*Acutalibacter muris* KB18	0.035059
HOCE22_1_933_oligo_night	oligo_night	asv_014	Other	4.87337e-06
HOCE22_1_933_oligo_night	oligo_night	asv_016	Other	0
HOCE22_1_933_oligo_night	oligo_night	asv_017	Other	0
HOCE22_1_933_oligo_night	oligo_night	asv_018	Other	0
HOCE22_1_933_oligo_night	oligo_night	asv_019	Other	0
HOCE22_1_933_oligo_night	oligo_night	asv_023	Other	4.87337e-06
HOCE22_1_933_oligo_night	oligo_night	asv_027	Other	0
HOCE22_1_933_oligo_night	oligo_night	asv_031	Other	0
HOCE22_1_933_oligo_night	oligo_night	asv_035	*Clostridium innocuum* I46	0.0109602
HOCE22_1_933_oligo_night	oligo_night	asv_036	Other	0
HOCE22_1_933_oligo_night	oligo_night	asv_041	Other	0
HOCE22_1_933_oligo_night	oligo_night	asv_043	*Bifidobacterium animalis* YL2	0.02001
HOCE22_1_933_oligo_night	oligo_night	asv_046	*Flavonifractor plautii* YL31	0.00686657
HOCE22_1_933_oligo_night	oligo_night	asv_050	Other	0
HOCE22_1_933_oligo_night	oligo_night	asv_056	Other	0
HOCE22_1_933_oligo_night	oligo_night	asv_058	Other	0
HOCE22_1_933_oligo_night	oligo_night	asv_061	Other	0
HOCE22_1_933_oligo_night	oligo_night	asv_065	Other	0
HOCE22_1_933_oligo_night	oligo_night	asv_075	Other	0
HOCE22_1_933_oligo_night	oligo_night	asv_079	Other	0
HOCE22_1_933_oligo_night	oligo_night	asv_085	Other	4.87337e-06
HOCE22_1_933_oligo_night	oligo_night	asv_089	Other	0
HOCE22_1_933_oligo_night	oligo_night	asv_094	Other	0
HOCE22_1_933_oligo_night	oligo_night	asv_095	Other	0.0026901
HOCE22_1_933_oligo_night	oligo_night	asv_103	Other	0
HOCE22_1_933_oligo_night	oligo_night	asv_104	*Enterococcus faecalis* KB1	0.00223687
HOCE22_1_933_oligo_night	oligo_night	asv_111	Other	0
HOCE22_1_933_oligo_night	oligo_night	asv_114	*Limosilactobacillus reuteri* I49	0.00228561
HOCE22_1_933_oligo_night	oligo_night	asv_117	Other	0
HOCE22_1_933_oligo_night	oligo_night	asv_119	Other	0
HOCE22_1_933_oligo_night	oligo_night	asv_140	Other	0
HOCE22_1_933_oligo_night	oligo_night	asv_152	Other	0
HOCE22_1_933_oligo_night	oligo_night	asv_166	Other	0
HOCE22_1_933_oligo_night	oligo_night	asv_190	Other	0
HOCE22_1_933_oligo_night	oligo_night	asv_195	Other	0.000765118
HOCE22_1_933_oligo_night	oligo_night	asv_204	Other	0
HOCE22_1_933_oligo_night	oligo_night	asv_231	Other	1.46201e-05
HOCE22_1_933_oligo_night	oligo_night	asv_234	Other	0
HOCE22_1_933_oligo_night	oligo_night	asv_271	Other	0
HOCE22_1_933_oligo_night	oligo_night	asv_273	Other	1.46201e-05
HOCE22_1_933_oligo_night	oligo_night	asv_279	Other	1.46201e-05
HOCE22_1_933_oligo_night	oligo_night	asv_293	Other	4.87337e-06
HOCE22_1_933_oligo_night	oligo_night	asv_296	Other	4.87337e-06
HOCE22_1_933_oligo_night	oligo_night	asv_336	Other	1.46201e-05
HOCE22_1_933_oligo_night	oligo_night	asv_344	Other	0
HOCE22_1_933_oligo_night	oligo_night	asv_350	Other	0
HOCE22_1_933_oligo_night	oligo_night	asv_354	Other	4.87337e-06
HOCE22_1_933_oligo_night	oligo_night	asv_359	Other	0
HOCE22_1_934_oligo_night	oligo_night	asv_001	*Bacteroides caecimuris* I48	0.283978
HOCE22_1_934_oligo_night	oligo_night	asv_002	*Enterocloster clostridioformis* YL32	0.255078
HOCE22_1_934_oligo_night	oligo_night	asv_003	*Akkermansia muciniphila* YL44	0.244615
HOCE22_1_934_oligo_night	oligo_night	asv_005	*Muribaculum intestinale* YL27	0.0609332
HOCE22_1_934_oligo_night	oligo_night	asv_006	Other	0
HOCE22_1_934_oligo_night	oligo_night	asv_007	*Blautia coccoides* YL58	0.0596417
HOCE22_1_934_oligo_night	oligo_night	asv_008	Other	4.87348e-06
HOCE22_1_934_oligo_night	oligo_night	asv_011	*Turicimonas caecimuris* YL45	0.0313804
HOCE22_1_934_oligo_night	oligo_night	asv_012	Other	0
HOCE22_1_934_oligo_night	oligo_night	asv_013	*Acutalibacter muris* KB18	0.0270868
HOCE22_1_934_oligo_night	oligo_night	asv_014	Other	0
HOCE22_1_934_oligo_night	oligo_night	asv_016	Other	0
HOCE22_1_934_oligo_night	oligo_night	asv_017	Other	0
HOCE22_1_934_oligo_night	oligo_night	asv_018	Other	0
HOCE22_1_934_oligo_night	oligo_night	asv_019	Other	0
HOCE22_1_934_oligo_night	oligo_night	asv_023	Other	0
HOCE22_1_934_oligo_night	oligo_night	asv_027	Other	0
HOCE22_1_934_oligo_night	oligo_night	asv_031	Other	0
HOCE22_1_934_oligo_night	oligo_night	asv_035	*Clostridium innocuum* I46	0.0132218
HOCE22_1_934_oligo_night	oligo_night	asv_036	Other	0
HOCE22_1_934_oligo_night	oligo_night	asv_041	Other	0
HOCE22_1_934_oligo_night	oligo_night	asv_043	*Bifidobacterium animalis* YL2	0.00873328
HOCE22_1_934_oligo_night	oligo_night	asv_046	*Flavonifractor plautii* YL31	0.00632578
HOCE22_1_934_oligo_night	oligo_night	asv_050	Other	0
HOCE22_1_934_oligo_night	oligo_night	asv_056	Other	0
HOCE22_1_934_oligo_night	oligo_night	asv_058	Other	0
HOCE22_1_934_oligo_night	oligo_night	asv_061	Other	0
HOCE22_1_934_oligo_night	oligo_night	asv_065	Other	0
HOCE22_1_934_oligo_night	oligo_night	asv_075	Other	0
HOCE22_1_934_oligo_night	oligo_night	asv_079	Other	0
HOCE22_1_934_oligo_night	oligo_night	asv_085	Other	0
HOCE22_1_934_oligo_night	oligo_night	asv_089	Other	0
HOCE22_1_934_oligo_night	oligo_night	asv_094	Other	0
HOCE22_1_934_oligo_night	oligo_night	asv_095	Other	0.00358201
HOCE22_1_934_oligo_night	oligo_night	asv_103	Other	0
HOCE22_1_934_oligo_night	oligo_night	asv_104	*Enterococcus faecalis* KB1	0.00291922
HOCE22_1_934_oligo_night	oligo_night	asv_111	Other	0
HOCE22_1_934_oligo_night	oligo_night	asv_114	*Limosilactobacillus reuteri* I49	0.00166673
HOCE22_1_934_oligo_night	oligo_night	asv_117	Other	0
HOCE22_1_934_oligo_night	oligo_night	asv_119	Other	0
HOCE22_1_934_oligo_night	oligo_night	asv_140	Other	0
HOCE22_1_934_oligo_night	oligo_night	asv_152	Other	0
HOCE22_1_934_oligo_night	oligo_night	asv_166	Other	0
HOCE22_1_934_oligo_night	oligo_night	asv_190	Other	0
HOCE22_1_934_oligo_night	oligo_night	asv_195	Other	0.000779757
HOCE22_1_934_oligo_night	oligo_night	asv_204	Other	0
HOCE22_1_934_oligo_night	oligo_night	asv_231	Other	4.87348e-06
HOCE22_1_934_oligo_night	oligo_night	asv_234	Other	0
HOCE22_1_934_oligo_night	oligo_night	asv_271	Other	0
HOCE22_1_934_oligo_night	oligo_night	asv_273	Other	1.46205e-05
HOCE22_1_934_oligo_night	oligo_night	asv_279	Other	1.46205e-05
HOCE22_1_934_oligo_night	oligo_night	asv_293	Other	4.87348e-06
HOCE22_1_934_oligo_night	oligo_night	asv_296	Other	4.87348e-06
HOCE22_1_934_oligo_night	oligo_night	asv_336	Other	0
HOCE22_1_934_oligo_night	oligo_night	asv_344	Other	4.87348e-06
HOCE22_1_934_oligo_night	oligo_night	asv_350	Other	4.87348e-06
HOCE22_1_934_oligo_night	oligo_night	asv_354	Other	0
HOCE22_1_934_oligo_night	oligo_night	asv_359	Other	0
HOCE22_1_936_oligo_night	oligo_night	asv_001	*Bacteroides caecimuris* I48	0.28225
HOCE22_1_936_oligo_night	oligo_night	asv_002	*Enterocloster clostridioformis* YL32	0.280154
HOCE22_1_936_oligo_night	oligo_night	asv_003	*Akkermansia muciniphila* YL44	0.240494
HOCE22_1_936_oligo_night	oligo_night	asv_005	*Muribaculum intestinale* YL27	0.0468776
HOCE22_1_936_oligo_night	oligo_night	asv_006	Other	4.87344e-06
HOCE22_1_936_oligo_night	oligo_night	asv_007	*Blautia coccoides* YL58	0.0551429
HOCE22_1_936_oligo_night	oligo_night	asv_008	Other	0
HOCE22_1_936_oligo_night	oligo_night	asv_011	*Turicimonas caecimuris* YL45	0.0304541
HOCE22_1_936_oligo_night	oligo_night	asv_012	Other	0
HOCE22_1_936_oligo_night	oligo_night	asv_013	*Acutalibacter muris* KB18	0.025605
HOCE22_1_936_oligo_night	oligo_night	asv_014	Other	0
HOCE22_1_936_oligo_night	oligo_night	asv_016	Other	0
HOCE22_1_936_oligo_night	oligo_night	asv_017	Other	0
HOCE22_1_936_oligo_night	oligo_night	asv_018	Other	0
HOCE22_1_936_oligo_night	oligo_night	asv_019	Other	0
HOCE22_1_936_oligo_night	oligo_night	asv_023	Other	0
HOCE22_1_936_oligo_night	oligo_night	asv_027	Other	0
HOCE22_1_936_oligo_night	oligo_night	asv_031	Other	0
HOCE22_1_936_oligo_night	oligo_night	asv_035	*Clostridium innocuum* I46	0.0159361
HOCE22_1_936_oligo_night	oligo_night	asv_036	Other	4.87344e-06
HOCE22_1_936_oligo_night	oligo_night	asv_041	Other	0
HOCE22_1_936_oligo_night	oligo_night	asv_043	*Bifidobacterium animalis* YL2	0.00956656
HOCE22_1_936_oligo_night	oligo_night	asv_046	*Flavonifractor plautii* YL31	0.00519021
HOCE22_1_936_oligo_night	oligo_night	asv_050	Other	0
HOCE22_1_936_oligo_night	oligo_night	asv_056	Other	0
HOCE22_1_936_oligo_night	oligo_night	asv_058	Other	0
HOCE22_1_936_oligo_night	oligo_night	asv_061	Other	0
HOCE22_1_936_oligo_night	oligo_night	asv_065	Other	0
HOCE22_1_936_oligo_night	oligo_night	asv_075	Other	0
HOCE22_1_936_oligo_night	oligo_night	asv_079	Other	4.87344e-06
HOCE22_1_936_oligo_night	oligo_night	asv_085	Other	0
HOCE22_1_936_oligo_night	oligo_night	asv_089	Other	0
HOCE22_1_936_oligo_night	oligo_night	asv_094	Other	0
HOCE22_1_936_oligo_night	oligo_night	asv_095	Other	0.00405957
HOCE22_1_936_oligo_night	oligo_night	asv_103	Other	0
HOCE22_1_936_oligo_night	oligo_night	asv_104	*Enterococcus faecalis* KB1	0.0017252
HOCE22_1_936_oligo_night	oligo_night	asv_111	Other	0
HOCE22_1_936_oligo_night	oligo_night	asv_114	*Limosilactobacillus reuteri* I49	0.00163747
HOCE22_1_936_oligo_night	oligo_night	asv_117	Other	4.87344e-06
HOCE22_1_936_oligo_night	oligo_night	asv_119	Other	0
HOCE22_1_936_oligo_night	oligo_night	asv_140	Other	0
HOCE22_1_936_oligo_night	oligo_night	asv_152	Other	0
HOCE22_1_936_oligo_night	oligo_night	asv_166	Other	0
HOCE22_1_936_oligo_night	oligo_night	asv_190	Other	0
HOCE22_1_936_oligo_night	oligo_night	asv_195	Other	0.000862598
HOCE22_1_936_oligo_night	oligo_night	asv_204	Other	0
HOCE22_1_936_oligo_night	oligo_night	asv_231	Other	4.87344e-06
HOCE22_1_936_oligo_night	oligo_night	asv_234	Other	0
HOCE22_1_936_oligo_night	oligo_night	asv_271	Other	0
HOCE22_1_936_oligo_night	oligo_night	asv_273	Other	0
HOCE22_1_936_oligo_night	oligo_night	asv_279	Other	4.87344e-06
HOCE22_1_936_oligo_night	oligo_night	asv_293	Other	9.74687e-06
HOCE22_1_936_oligo_night	oligo_night	asv_296	Other	4.87344e-06
HOCE22_1_936_oligo_night	oligo_night	asv_336	Other	0
HOCE22_1_936_oligo_night	oligo_night	asv_344	Other	0
HOCE22_1_936_oligo_night	oligo_night	asv_350	Other	0
HOCE22_1_936_oligo_night	oligo_night	asv_354	Other	0
HOCE22_1_936_oligo_night	oligo_night	asv_359	Other	0
HOCE22_1_937_oligo_night	oligo_night	asv_001	*Bacteroides caecimuris* I48	0.272988
HOCE22_1_937_oligo_night	oligo_night	asv_002	*Enterocloster clostridioformis* YL32	0.287501
HOCE22_1_937_oligo_night	oligo_night	asv_003	*Akkermansia muciniphila* YL44	0.21074
HOCE22_1_937_oligo_night	oligo_night	asv_005	*Muribaculum intestinale* YL27	0.0606493
HOCE22_1_937_oligo_night	oligo_night	asv_006	Other	0
HOCE22_1_937_oligo_night	oligo_night	asv_007	*Blautia coccoides* YL58	0.0725258
HOCE22_1_937_oligo_night	oligo_night	asv_008	Other	9.74678e-06
HOCE22_1_937_oligo_night	oligo_night	asv_011	*Turicimonas caecimuris* YL45	0.0266282
HOCE22_1_937_oligo_night	oligo_night	asv_012	Other	0
HOCE22_1_937_oligo_night	oligo_night	asv_013	*Acutalibacter muris* KB18	0.0302784
HOCE22_1_937_oligo_night	oligo_night	asv_014	Other	0
HOCE22_1_937_oligo_night	oligo_night	asv_016	Other	0
HOCE22_1_937_oligo_night	oligo_night	asv_017	Other	0
HOCE22_1_937_oligo_night	oligo_night	asv_018	Other	0
HOCE22_1_937_oligo_night	oligo_night	asv_019	Other	4.87339e-06
HOCE22_1_937_oligo_night	oligo_night	asv_023	Other	0
HOCE22_1_937_oligo_night	oligo_night	asv_027	Other	0
HOCE22_1_937_oligo_night	oligo_night	asv_031	Other	0
HOCE22_1_937_oligo_night	oligo_night	asv_035	*Clostridium innocuum* I46	0.0103511
HOCE22_1_937_oligo_night	oligo_night	asv_036	Other	4.87339e-06
HOCE22_1_937_oligo_night	oligo_night	asv_041	Other	0
HOCE22_1_937_oligo_night	oligo_night	asv_043	*Bifidobacterium animalis* YL2	0.0137235
HOCE22_1_937_oligo_night	oligo_night	asv_046	*Flavonifractor plautii* YL31	0.0071054
HOCE22_1_937_oligo_night	oligo_night	asv_050	Other	0
HOCE22_1_937_oligo_night	oligo_night	asv_056	Other	0
HOCE22_1_937_oligo_night	oligo_night	asv_058	Other	0
HOCE22_1_937_oligo_night	oligo_night	asv_061	Other	0
HOCE22_1_937_oligo_night	oligo_night	asv_065	Other	0
HOCE22_1_937_oligo_night	oligo_night	asv_075	Other	0
HOCE22_1_937_oligo_night	oligo_night	asv_079	Other	0
HOCE22_1_937_oligo_night	oligo_night	asv_085	Other	0
HOCE22_1_937_oligo_night	oligo_night	asv_089	Other	0
HOCE22_1_937_oligo_night	oligo_night	asv_094	Other	0
HOCE22_1_937_oligo_night	oligo_night	asv_095	Other	0.002656
HOCE22_1_937_oligo_night	oligo_night	asv_103	Other	0
HOCE22_1_937_oligo_night	oligo_night	asv_104	*Enterococcus faecalis* KB1	0.00350884
HOCE22_1_937_oligo_night	oligo_night	asv_111	Other	0
HOCE22_1_937_oligo_night	oligo_night	asv_114	*Limosilactobacillus reuteri* I49	0.000789489
HOCE22_1_937_oligo_night	oligo_night	asv_117	Other	0
HOCE22_1_937_oligo_night	oligo_night	asv_119	Other	0
HOCE22_1_937_oligo_night	oligo_night	asv_140	Other	4.87339e-06
HOCE22_1_937_oligo_night	oligo_night	asv_152	Other	4.87339e-06
HOCE22_1_937_oligo_night	oligo_night	asv_166	Other	0
HOCE22_1_937_oligo_night	oligo_night	asv_190	Other	0
HOCE22_1_937_oligo_night	oligo_night	asv_195	Other	0.000492212
HOCE22_1_937_oligo_night	oligo_night	asv_204	Other	0
HOCE22_1_937_oligo_night	oligo_night	asv_231	Other	4.87339e-06
HOCE22_1_937_oligo_night	oligo_night	asv_234	Other	0
HOCE22_1_937_oligo_night	oligo_night	asv_271	Other	0
HOCE22_1_937_oligo_night	oligo_night	asv_273	Other	0
HOCE22_1_937_oligo_night	oligo_night	asv_279	Other	9.74678e-06
HOCE22_1_937_oligo_night	oligo_night	asv_293	Other	4.87339e-06
HOCE22_1_937_oligo_night	oligo_night	asv_296	Other	0
HOCE22_1_937_oligo_night	oligo_night	asv_336	Other	0
HOCE22_1_937_oligo_night	oligo_night	asv_344	Other	1.46202e-05
HOCE22_1_937_oligo_night	oligo_night	asv_350	Other	0
HOCE22_1_937_oligo_night	oligo_night	asv_354	Other	0
HOCE22_1_937_oligo_night	oligo_night	asv_359	Other	0
HOCE22_1_938_oligo_night	oligo_night	asv_001	*Bacteroides caecimuris* I48	0.265739
HOCE22_1_938_oligo_night	oligo_night	asv_002	*Enterocloster clostridioformis* YL32	0.268853
HOCE22_1_938_oligo_night	oligo_night	asv_003	*Akkermansia muciniphila* YL44	0.24086
HOCE22_1_938_oligo_night	oligo_night	asv_005	*Muribaculum intestinale* YL27	0.0525746
HOCE22_1_938_oligo_night	oligo_night	asv_006	Other	4.87344e-06
HOCE22_1_938_oligo_night	oligo_night	asv_007	*Blautia coccoides* YL58	0.0699095
HOCE22_1_938_oligo_night	oligo_night	asv_008	Other	0
HOCE22_1_938_oligo_night	oligo_night	asv_011	*Turicimonas caecimuris* YL45	0.0322427
HOCE22_1_938_oligo_night	oligo_night	asv_012	Other	0
HOCE22_1_938_oligo_night	oligo_night	asv_013	*Acutalibacter muris* KB18	0.0280759
HOCE22_1_938_oligo_night	oligo_night	asv_014	Other	0
HOCE22_1_938_oligo_night	oligo_night	asv_016	Other	0
HOCE22_1_938_oligo_night	oligo_night	asv_017	Other	0
HOCE22_1_938_oligo_night	oligo_night	asv_018	Other	0
HOCE22_1_938_oligo_night	oligo_night	asv_019	Other	0
HOCE22_1_938_oligo_night	oligo_night	asv_023	Other	0
HOCE22_1_938_oligo_night	oligo_night	asv_027	Other	0
HOCE22_1_938_oligo_night	oligo_night	asv_031	Other	0
HOCE22_1_938_oligo_night	oligo_night	asv_035	*Clostridium innocuum* I46	0.0156827
HOCE22_1_938_oligo_night	oligo_night	asv_036	Other	0
HOCE22_1_938_oligo_night	oligo_night	asv_041	Other	0
HOCE22_1_938_oligo_night	oligo_night	asv_043	*Bifidobacterium animalis* YL2	0.0103804
HOCE22_1_938_oligo_night	oligo_night	asv_046	*Flavonifractor plautii* YL31	0.0063842
HOCE22_1_938_oligo_night	oligo_night	asv_050	Other	0
HOCE22_1_938_oligo_night	oligo_night	asv_056	Other	0
HOCE22_1_938_oligo_night	oligo_night	asv_058	Other	0
HOCE22_1_938_oligo_night	oligo_night	asv_061	Other	0
HOCE22_1_938_oligo_night	oligo_night	asv_065	Other	0
HOCE22_1_938_oligo_night	oligo_night	asv_075	Other	0
HOCE22_1_938_oligo_night	oligo_night	asv_079	Other	0
HOCE22_1_938_oligo_night	oligo_night	asv_085	Other	0
HOCE22_1_938_oligo_night	oligo_night	asv_089	Other	0
HOCE22_1_938_oligo_night	oligo_night	asv_094	Other	4.87344e-06
HOCE22_1_938_oligo_night	oligo_night	asv_095	Other	0.00410831
HOCE22_1_938_oligo_night	oligo_night	asv_103	Other	0
HOCE22_1_938_oligo_night	oligo_night	asv_104	*Enterococcus faecalis* KB1	0.00274374
HOCE22_1_938_oligo_night	oligo_night	asv_111	Other	0
HOCE22_1_938_oligo_night	oligo_night	asv_114	*Limosilactobacillus reuteri* I49	0.00184703
HOCE22_1_938_oligo_night	oligo_night	asv_117	Other	0
HOCE22_1_938_oligo_night	oligo_night	asv_119	Other	0
HOCE22_1_938_oligo_night	oligo_night	asv_140	Other	0
HOCE22_1_938_oligo_night	oligo_night	asv_152	Other	0
HOCE22_1_938_oligo_night	oligo_night	asv_166	Other	0
HOCE22_1_938_oligo_night	oligo_night	asv_190	Other	4.87344e-06
HOCE22_1_938_oligo_night	oligo_night	asv_195	Other	0.000560445
HOCE22_1_938_oligo_night	oligo_night	asv_204	Other	0
HOCE22_1_938_oligo_night	oligo_night	asv_231	Other	4.87344e-06
HOCE22_1_938_oligo_night	oligo_night	asv_234	Other	0
HOCE22_1_938_oligo_night	oligo_night	asv_271	Other	0
HOCE22_1_938_oligo_night	oligo_night	asv_273	Other	9.74687e-06
HOCE22_1_938_oligo_night	oligo_night	asv_279	Other	0
HOCE22_1_938_oligo_night	oligo_night	asv_293	Other	0
HOCE22_1_938_oligo_night	oligo_night	asv_296	Other	4.87344e-06
HOCE22_1_938_oligo_night	oligo_night	asv_336	Other	4.87344e-06
HOCE22_1_938_oligo_night	oligo_night	asv_344	Other	0
HOCE22_1_938_oligo_night	oligo_night	asv_350	Other	0
HOCE22_1_938_oligo_night	oligo_night	asv_354	Other	0
HOCE22_1_938_oligo_night	oligo_night	asv_359	Other	0

[truncated: 4 more sheets: S7, S8, Liver - All Compounds, Plasma - All Compounds]
